# Supplementary material for: Sociodemographic intersections and risk of multiple long-term conditions: A systematic review
Source: PLoS One. 2025 Nov 17;20(11):e0336958. doi: 10.1371/journal.pone.0336958 (PMC12622788; doi:10.1371/journal.pone.0336958)
Supplement: S1 Appendix — (XLSX) [file pone.0336958.s003.xlsx]

## Sheet: Summary_Apr2025
	Search results from 16 April 2025
	Search string
	(Intersect*) AND (multimorbidity OR multiple long term condition* OR MLTC OR multiple chronic condition* OR MCC OR syndemic)
	Databases searched
	PubMed, Medline, Scopus
	Search records identified (16 April 2025)
	Pubmed	474
	Medline	293
	Scopus	25
	Initial records total	792
	Removal in the following steps:			Screened at each stage
	Duplicates	309		[1]	483
	Non-MLTC studies	402		[2]	81
	Non-quantitative studies	53		[3]	28
	MLTC is not a study outcome	13		[4]	15
	Intersectionality not used	11
	Removal total	788
	Included in the final review	4

## Sheet: AllResults_16Apr2025
No.	DB	PMID	Title	DOI	Language	Title (18Dec2024)	Exclude by title	Exclude by abstract	Exclude by full text	Duplicate	Exclude by duplication (Decyes8)	1_MLTC study	2_Quantitative	3_MLTC as outcome	4_Intersectionality analysis used	Include in the final review	Remarks
1	Pubmed	16435645	Carolina in the Carolines: a survey of patterns and meanings of smoking on a Micronesian island	10.1525/maq.2005.19.4.365	English	Carolina in the Carolines: a survey of patterns and meanings of smoking on a Micronesian island	1	0	0	keep record	no	no	no further screening	no further screening	no further screening	no
2	Medline	16435645	Carolina in the Carolines: a survey of patterns and meanings of smoking on a Micronesian island.	10.1525/maq.2005.19.4.365	English	Carolina in the Carolines: a survey of patterns and meanings of smoking on a Micronesian island	1	0	0	duplicate	no	no further screening	no further screening	no further screening	no further screening	no	-
3	Pubmed	17545573	HIV/AIDS and intimate partner violence: intersecting women's health issues in the United States	10.1177/1524838007301476	English	HIV/AIDS and intimate partner violence: intersecting women's health issues in the United States	1	0	0	keep record	no	no	no further screening	no further screening	no further screening	no
4	Medline	17545573	HIV/AIDS and intimate partner violence: intersecting women's health issues in the United States. [Review] [60 refs]	10.1177/1524838007301476	English	HIV/AIDS and intimate partner violence: intersecting women's health issues in the United States	1	0	0	duplicate	no	no further screening	no further screening	no further screening	no further screening	no	-
5	Pubmed	20690325	The intersection of violence, substance use, depression, and STDs: testing of a syndemic pattern among patients attending an urban STD clinic	10.1016/s0027-9684(15)30639-8	English	The intersection of violence, substance use, depression, and STDs: testing of a syndemic pattern among patients attending an urban STD clinic	1	0	0	keep record	no	no	no further screening	no further screening	no further screening	no
6	Medline	20690325	The intersection of violence, substance use, depression, and STDs: testing of a syndemic pattern among patients attending an urban STD clinic.	10.1016/s0027-9684(15)30639-8	English	The intersection of violence, substance use, depression, and STDs: testing of a syndemic pattern among patients attending an urban STD clinic	1	0	0	duplicate	no	no further screening	no further screening	no further screening	no further screening	no	-
7	Pubmed	21369730	Migration, neighborhoods, and networks: approaches to understanding how urban environmental conditions affect syndemic adverse health outcomes among gay, bisexual and other men who have sex with men	10.1007/s10461-011-9902-5	English	Migration, neighborhoods, and networks: approaches to understanding how urban environmental conditions affect syndemic adverse health outcomes among gay, bisexual and other men who have sex with men	1	0	0	keep record	no	no	no further screening	no further screening	no further screening	no
8	Medline	21369730	Migration, neighborhoods, and networks: approaches to understanding how urban environmental conditions affect syndemic adverse health outcomes among gay, bisexual and other men who have sex with men.	10.1007/s10461-011-9902-5	English	Migration, neighborhoods, and networks: approaches to understanding how urban environmental conditions affect syndemic adverse health outcomes among gay, bisexual and other men who have sex with men	1	0	0	duplicate	no	no further screening	no further screening	no further screening	no further screening	no	-
9	Pubmed	21482729	HIV and tuberculosis: a deadly human syndemic	10.1128/CMR.00042-10	English	HIV and tuberculosis: a deadly human syndemic	0	1	0	keep record	no	no	no further screening	no further screening	no further screening	no
10	Medline	21482729	HIV and tuberculosis: a deadly human syndemic. [Review]	10.1128/CMR.00042-10	English	HIV and tuberculosis: a deadly human syndemic	0	1	0	duplicate	no	no further screening	no further screening	no further screening	no further screening	no	-
11	Pubmed	21698548	Sex parties among young gay, bisexual, and other men who have sex with men in New York City: attendance and behavior	10.1007/s11524-011-9590-5	English	Sex parties among young gay, bisexual, and other men who have sex with men in New York City: attendance and behavior	1	0	0	keep record	no	no	no further screening	no further screening	no further screening	no
12	Medline	21698548	Sex parties among young gay, bisexual, and other men who have sex with men in New York City: attendance and behavior.	10.1007/s11524-011-9590-5	English	Sex parties among young gay, bisexual, and other men who have sex with men in New York City: attendance and behavior	1	0	0	duplicate	no	no further screening	no further screening	no further screening	no further screening	no	-
13	Pubmed	23688092	The intersection of gender and ethnicity in HIV risk, interventions, and prevention: new frontiers for psychology	10.1037/a0032744	English	The intersection of gender and ethnicity in HIV risk, interventions, and prevention: new frontiers for psychology	1	0	0	keep record	no	no	no further screening	no further screening	no further screening	no
14	Medline	23688092	The intersection of gender and ethnicity in HIV risk, interventions, and prevention: new frontiers for psychology.	10.1037/a0032744	English	The intersection of gender and ethnicity in HIV risk, interventions, and prevention: new frontiers for psychology	1	0	0	duplicate	no	no further screening	no further screening	no further screening	no further screening	no	-
15	Pubmed	23905617	FDG-PET imaging in HIV infection and tuberculosis	10.1053/j.semnuclmed.2013.04.008	English	FDG-PET imaging in HIV infection and tuberculosis	1	0	0	keep record	no	no	no further screening	no further screening	no further screening	no
16	Medline	23905617	FDG-PET imaging in HIV infection and tuberculosis. [Review]	10.1053/j.semnuclmed.2013.04.008	English	FDG-PET imaging in HIV infection and tuberculosis	1	0	0	duplicate	no	no further screening	no further screening	no further screening	no further screening	no	-
17	Pubmed	25213747	Depression and social support among women living with the substance abuse, violence, and HIV/AIDS syndemic: a qualitative exploration	10.1016/j.whi.2014.05.004	English	Depression and social support among women living with the substance abuse, violence, and HIV/AIDS syndemic: a qualitative exploration	1	0	0	keep record	no	MLTC study	no	no further screening	no further screening	no
18	Medline	25213747	Depression and social support among women living with the substance abuse, violence, and HIV/AIDS syndemic: a qualitative exploration.	10.1016/j.whi.2014.05.004	English	Depression and social support among women living with the substance abuse, violence, and HIV/AIDS syndemic: a qualitative exploration	1	0	0	duplicate	no	no further screening	no further screening	no further screening	no further screening	no	-
19	Pubmed	25701275	[Pain in nursing homes]	10.1007/s00482-014-1484-5	German	[Pain in nursing homes]	1	0	0	keep record	no	no	no further screening	no further screening	no further screening	no
20	Medline	25701275	[Pain in nursing homes]. [German]	10.1007/s00482-014-1484-5	German	[Pain in nursing homes]	1	0	0	duplicate	no	no further screening	no further screening	no further screening	no further screening	no	-
21	Pubmed	25978481	Theoretical Foundations of Research Focused on HIV Prevention Among Substance-Involved Women: A Review of Observational and Intervention Studies	10.1097/QAI.0000000000000658	English	Theoretical Foundations of Research Focused on HIV Prevention Among Substance-Involved Women: A Review of Observational and Intervention Studies	1	0	0	keep record	no	no	no further screening	no further screening	no further screening	no
22	Medline	25978481	Theoretical Foundations of Research Focused on HIV Prevention Among Substance-Involved Women: A Review of Observational and Intervention Studies. [Review]	10.1097/QAI.0000000000000658	English	Theoretical Foundations of Research Focused on HIV Prevention Among Substance-Involved Women: A Review of Observational and Intervention Studies	1	0	0	duplicate	no	no further screening	no further screening	no further screening	no further screening	no	-
23	Pubmed	26188618	Prediction of HIV Sexual Risk Behaviors Among Disadvantaged African American Adults Using a Syndemic Conceptual Framework	10.1007/s10461-015-1134-7	English	Prediction of HIV Sexual Risk Behaviors Among Disadvantaged African American Adults Using a Syndemic Conceptual Framework	1	0	0	keep record	no	no	no further screening	no further screening	no further screening	no
24	Medline	26188618	Prediction of HIV Sexual Risk Behaviors Among Disadvantaged African American Adults Using a Syndemic Conceptual Framework.	10.1007/s10461-015-1134-7	English	Prediction of HIV Sexual Risk Behaviors Among Disadvantaged African American Adults Using a Syndemic Conceptual Framework	1	0	0	duplicate	no	no further screening	no further screening	no further screening	no further screening	no	-
25	Pubmed	26277925	Community reentry challenges after release from prison among people who inject drugs in St. Petersburg, Russia	10.1108/IJPH-03-2015-0007	English	Community reentry challenges after release from prison among people who inject drugs in St. Petersburg, Russia	1	0	0	keep record	no	no	no further screening	no further screening	no further screening	no
26	Medline	26277925	Community reentry challenges after release from prison among people who inject drugs in St. Petersburg, Russia.	10.1108/IJPH-03-2015-0007	English	Community reentry challenges after release from prison among people who inject drugs in St. Petersburg, Russia	1	0	0	duplicate	no	no further screening	no further screening	no further screening	no further screening	no	-
27	Pubmed	26689299	The threatened self: Considerations of time, place, and uncertainty in advanced illness	10.1111/bjhp.12172	English	The threatened self: Considerations of time, place, and uncertainty in advanced illness	1	0	0	keep record	no	no	no further screening	no further screening	no further screening	no
28	Medline	26689299	The threatened self: Considerations of time, place, and uncertainty in advanced illness.	10.1111/bjhp.12172	English	The threatened self: Considerations of time, place, and uncertainty in advanced illness	1	0	0	duplicate	no	no further screening	no further screening	no further screening	no further screening	no	-
29	Pubmed	26758646	Long-term conditions, self-management and systems of support: an exploration of health beliefs and practices within the Sikh community, Birmingham, UK	10.1080/13557858.2015.1126560	English	Long-term conditions, self-management and systems of support: an exploration of health beliefs and practices within the Sikh community, Birmingham, UK	1	0	0	keep record	no	no	no further screening	no further screening	no further screening	no
30	Scopus	26758646	Long-term conditions, self-management and systems of support: an exploration of health beliefs and practices within the Sikh community, Birmingham, UK	10.1080/13557858.2015.1126560	English	Long-term conditions, self-management and systems of support: an exploration of health beliefs and practices within the Sikh community, Birmingham, UK	1	0	0	duplicate	no	no further screening	no further screening	no further screening	no further screening	no	-
31	Pubmed	26785751	The conflation of gender and sex: Gaps and opportunities in HIV data among transgender women and MSM	10.1080/17441692.2015.1134615	English	The conflation of gender and sex: Gaps and opportunities in HIV data among transgender women and MSM	1	0	0	keep record	no	no	no further screening	no further screening	no further screening	no
32	Medline	26785751	The conflation of gender and sex: Gaps and opportunities in HIV data among transgender women and MSM.	10.1080/17441692.2015.1134615	English	The conflation of gender and sex: Gaps and opportunities in HIV data among transgender women and MSM	1	0	0	duplicate	no	no further screening	no further screening	no further screening	no further screening	no	-
33	Pubmed	26916045	[Urosepsis in Geriatric Patients]	10.1055/s-0041-106184	German	[Urosepsis in Geriatric Patients]	1	0	0	keep record	no	no	no further screening	no further screening	no further screening	no
34	Medline	26916045	[Urosepsis in Geriatric Patients]. [Review] [German]	10.1055/s-0041-106184	German	[Urosepsis in Geriatric Patients]	1	0	0	duplicate	no	no further screening	no further screening	no further screening	no further screening	no	-
35	Pubmed	26936057	A Canadian qualitative study exploring the diversity of the experience of family caregivers of older adults with multiple chronic conditions using a social location perspective	10.1186/s12939-016-0328-6	English	A Canadian qualitative study exploring the diversity of the experience of family caregivers of older adults with multiple chronic conditions using a social location perspective	1	0	0	keep record	no	MLTC study	no	no further screening	no further screening	no
36	Medline	26936057	A Canadian qualitative study exploring the diversity of the experience of family caregivers of older adults with multiple chronic conditions using a social location perspective.	10.1186/s12939-016-0328-6	English	A Canadian qualitative study exploring the diversity of the experience of family caregivers of older adults with multiple chronic conditions using a social location perspective	1	0	0	duplicate	no	no further screening	no further screening	no further screening	no further screening	no	-
37	Pubmed	27008337	[Geriatric Pharmacotherapy in Urology: An Introduction from a Geriatric Pharmacist's Perspective]	10.1055/s-0041-110406	German	[Geriatric Pharmacotherapy in Urology: An Introduction from a Geriatric Pharmacist's Perspective]	1	0	0	keep record	no	no	no further screening	no further screening	no further screening	no
38	Medline	27008337	[Geriatric Pharmacotherapy in Urology: An Introduction from a Geriatric Pharmacist's Perspective]. [Review] [German]	10.1055/s-0041-110406	German	[Geriatric Pharmacotherapy in Urology: An Introduction from a Geriatric Pharmacist's Perspective]	1	0	0	duplicate	no	no further screening	no further screening	no further screening	no further screening	no	-
39	Pubmed	27216260	Confronting the HIV, Tuberculosis, Addiction, and Incarceration Syndemic in Southeast Asia: Lessons Learned from Malaysia	10.1007/s11481-016-9676-7	English	Confronting the HIV, Tuberculosis, Addiction, and Incarceration Syndemic in Southeast Asia: Lessons Learned from Malaysia	1	0	0	keep record	no	no	no further screening	no further screening	no further screening	no
40	Medline	27216260	Confronting the HIV, Tuberculosis, Addiction, and Incarceration Syndemic in Southeast Asia: Lessons Learned from Malaysia. [Review]	10.1007/s11481-016-9676-7	English	Confronting the HIV, Tuberculosis, Addiction, and Incarceration Syndemic in Southeast Asia: Lessons Learned from Malaysia	1	0	0	duplicate	no	no further screening	no further screening	no further screening	no further screening	no	-
41	Pubmed	27429185	Global Epidemiology of HIV Infection and Related Syndemics Affecting Transgender People	10.1097/QAI.0000000000001087	English	Global Epidemiology of HIV Infection and Related Syndemics Affecting Transgender People	1	0	0	keep record	no	MLTC study	no	no further screening	no further screening	no
42	Medline	27429185	Global Epidemiology of HIV Infection and Related Syndemics Affecting Transgender People. [Review]	10.1097/QAI.0000000000001087	English	Global Epidemiology of HIV Infection and Related Syndemics Affecting Transgender People	1	0	0	duplicate	no	no further screening	no further screening	no further screening	no further screening	no	-
43	Pubmed	27748504	Problem Drinking and Depression in Older Adults with Multiple Chronic Health Conditions	10.1111/jgs.14479	English	Problem Drinking and Depression in Older Adults with Multiple Chronic Health Conditions	0	1	0	keep record	no	MLTC study	Quantitative study	no	no further screening	no
44	Medline	27748504	Problem Drinking and Depression in Older Adults with Multiple Chronic Health Conditions.	10.1111/jgs.14479	English	Problem Drinking and Depression in Older Adults with Multiple Chronic Health Conditions	0	1	0	duplicate	no	no further screening	no further screening	no further screening	no further screening	no	-
45	Pubmed	27989914	A fast screening protocol for carotid plaques imaging using 3D multi-contrast MRI without contrast agent	10.1016/j.mri.2016.10.028	English	A fast screening protocol for carotid plaques imaging using 3D multi-contrast MRI without contrast agent	1	0	0	keep record	no	no	no further screening	no further screening	no further screening	no
46	Medline	27989914	A fast screening protocol for carotid plaques imaging using 3D multi-contrast MRI without contrast agent.	10.1016/j.mri.2016.10.028	English	A fast screening protocol for carotid plaques imaging using 3D multi-contrast MRI without contrast agent	1	0	0	duplicate	no	no further screening	no further screening	no further screening	no further screening	no	-
47	Pubmed	28252375	Policy at play: The implementation of Healthy Eating and Active Living Guidelines in municipal child care settings	10.17269/cjph.107.5561	English	Policy at play: The implementation of Healthy Eating and Active Living Guidelines in municipal child care settings	1	0	0	keep record	no	no	no further screening	no further screening	no further screening	no
48	Medline	28252375	Policy at play: The implementation of Healthy Eating and Active Living Guidelines in municipal child care settings.	10.17269/cjph.107.5561	English	Policy at play: The implementation of Healthy Eating and Active Living Guidelines in municipal child care settings	1	0	0	duplicate	no	no further screening	no further screening	no further screening	no further screening	no	-
49	Pubmed	28342062	[New challenges for medical rehabilitation]	10.1007/s00103-017-2539-4	German	[New challenges for medical rehabilitation]	1	0	0	keep record	no	no	no further screening	no further screening	no further screening	no
50	Medline	28342062	[New challenges for medical rehabilitation]. [German]	10.1007/s00103-017-2539-4	German	[New challenges for medical rehabilitation]	1	0	0	duplicate	no	no further screening	no further screening	no further screening	no further screening	no	-
51	Pubmed	28351006	Variola minor in coalfield areas of England and Wales, 1921-34: Geographical determinants of a national smallpox epidemic that spread out of effective control	10.1016/j.socscimed.2017.03.044	English	Variola minor in coalfield areas of England and Wales, 1921-34: Geographical determinants of a national smallpox epidemic that spread out of effective control	1	0	0	keep record	no	no	no further screening	no further screening	no further screening	no
52	Medline	28351006	Variola minor in coalfield areas of England and Wales, 1921-34: Geographical determinants of a national smallpox epidemic that spread out of effective control.	10.1016/j.socscimed.2017.03.044	English	Variola minor in coalfield areas of England and Wales, 1921-34: Geographical determinants of a national smallpox epidemic that spread out of effective control	1	0	0	duplicate	no	no further screening	no further screening	no further screening	no further screening	no	-
53	Pubmed	28527271	Self-rated health, multimorbidity and depression in Mexican older adults: Proposal and evaluation of a simple conceptual model	10.7705/biomedica.v37i3.3070	English	Self-rated health, multimorbidity and depression in Mexican older adults: Proposal and evaluation of a simple conceptual model	1	0	0	keep record	no	MLTC study	no	no further screening	no further screening	no
54	Medline	28527271	Self-rated health, multimorbidity and depression in Mexican older adults: Proposal and evaluation of a simple conceptual model.	10.7705/biomedica.v37i3.3070	English	Self-rated health, multimorbidity and depression in Mexican older adults: Proposal and evaluation of a simple conceptual model	1	0	0	duplicate	no	no further screening	no further screening	no further screening	no further screening	no	-
55	Pubmed	28549592	Economic outcomes of pharmacist-physician medication therapy management for polypharmacy elderly: A prospective, randomized, controlled trial	10.1016/j.jfma.2017.04.017	English	Economic outcomes of pharmacist-physician medication therapy management for polypharmacy elderly: A prospective, randomized, controlled trial	1	0	0	keep record	no	no	no further screening	no further screening	no further screening	no
56	Medline	28549592	Economic outcomes of pharmacist-physician medication therapy management for polypharmacy elderly: A prospective, randomized, controlled trial.	10.1016/j.jfma.2017.04.017	English	Economic outcomes of pharmacist-physician medication therapy management for polypharmacy elderly: A prospective, randomized, controlled trial	1	0	0	duplicate	no	no further screening	no further screening	no further screening	no further screening	no	-
57	Pubmed	28685198	[Geriatric urology : Increasingly important in urological care]	10.1007/s00120-017-0438-9	German	[Geriatric urology : Increasingly important in urological care]	1	0	0	keep record	no	no	no further screening	no further screening	no further screening	no
58	Medline	28685198	[Geriatric urology : Increasingly important in urological care]. [Review] [German]	10.1007/s00120-017-0438-9	German	[Geriatric urology : Increasingly important in urological care]	1	0	0	duplicate	no	no further screening	no further screening	no further screening	no further screening	no	-
59	Pubmed	28760149	Collaborative goal setting with elderly patients with chronic disease or multimorbidity: a systematic review	10.1186/s12877-017-0534-0	English	Collaborative goal setting with elderly patients with chronic disease or multimorbidity: a systematic review	1	0	0	keep record	no	MLTC study	no	no further screening	no further screening	no
60	Medline	28760149	Collaborative goal setting with elderly patients with chronic disease or multimorbidity: a systematic review. [Review]	10.1186/s12877-017-0534-0	English	Collaborative goal setting with elderly patients with chronic disease or multimorbidity: a systematic review	1	0	0	duplicate	no	no further screening	no further screening	no further screening	no further screening	no	-
61	Pubmed	28771854	Integrative review of the social determinants of health in older adults with multimorbidity	10.1111/jan.13408	English	Integrative review of the social determinants of health in older adults with multimorbidity	1	0	0	keep record	no	MLTC study	no	no further screening	no further screening	no
62	Medline	28771854	Integrative review of the social determinants of health in older adults with multimorbidity. [Review]	10.1111/jan.13408	English	Integrative review of the social determinants of health in older adults with multimorbidity	1	0	0	duplicate	no	no further screening	no further screening	no further screening	no further screening	no	-
63	Pubmed	28774963	Integrating palliative care into neurology services: what do the professionals say?	10.1136/bmjspcare-2017-001354	English	Integrating palliative care into neurology services: what do the professionals say?	1	0	0	keep record	no	no	no further screening	no further screening	no further screening	no
64	Scopus	28774963	Integrating palliative care into neurology services: What do the professionals say?	10.1136/bmjspcare-2017-001354	English	Integrating palliative care into neurology services: what do the professionals say?	1	0	0	duplicate	no	no further screening	no further screening	no further screening	no further screening	no	-
65	Pubmed	29144712	How to improve care for people with multimorbidity in Europe?		English	How to improve care for people with multimorbidity in Europe?	1	0	0	keep record	yes	MLTC study	no	no further screening	no further screening	no
66	Medline	29144712	How to improve care for people with multimorbidity in Europe? [Internet]		English	How to improve care for people with multimorbidity in Europe?	1	0	0	duplicate	yes	no further screening	no further screening	no further screening	no further screening	no	-
67	Pubmed	29374297	[Chronic heart failure in older patients : Updated national healthcare guidelines on chronic heart failure from a geriatric perspective]	10.1007/s00391-018-1371-2	German	[Chronic heart failure in older patients : Updated national healthcare guidelines on chronic heart failure from a geriatric perspective]	1	0	0	keep record	no	no	no further screening	no further screening	no further screening	no
68	Medline	29374297	[Chronic heart failure in older patients : Updated national healthcare guidelines on chronic heart failure from a geriatric perspective]. [Review] [German]	10.1007/s00391-018-1371-2	German	[Chronic heart failure in older patients : Updated national healthcare guidelines on chronic heart failure from a geriatric perspective]	1	0	0	duplicate	no	no further screening	no further screening	no further screening	no further screening	no	-
69	Pubmed	29396271	At the intersection of chronic disease, disability and health services research: A scoping literature review	10.1016/j.dhjo.2017.12.012	English	At the intersection of chronic disease, disability and health services research: A scoping literature review	1	0	0	keep record	no	MLTC study	no	no further screening	no further screening	no
70	Medline	29396271	At the intersection of chronic disease, disability and health services research: A scoping literature review.	10.1016/j.dhjo.2017.12.012	English	At the intersection of chronic disease, disability and health services research: A scoping literature review	1	0	0	duplicate	no	no further screening	no further screening	no further screening	no further screening	no	-
71	Pubmed	29478406	An Exploration of Syndemic Factors That Influence Engagement in HIV Care Among Black Men	10.1177/1049732318759529	English	An Exploration of Syndemic Factors That Influence Engagement in HIV Care Among Black Men	1	0	0	keep record	no	no	no further screening	no further screening	no further screening	no
72	Medline	29478406	An Exploration of Syndemic Factors That Influence Engagement in HIV Care Among Black Men.	10.1177/1049732318759529	English	An Exploration of Syndemic Factors That Influence Engagement in HIV Care Among Black Men	1	0	0	duplicate	no	no further screening	no further screening	no further screening	no further screening	no	-
73	Pubmed	29496973	Care Coordination for Children With Medical Complexity: Whose Care Is It, Anyway?	10.1542/peds.2017-1284G	English	Care Coordination for Children With Medical Complexity: Whose Care Is It, Anyway?	1	0	0	keep record	no	no	no further screening	no further screening	no further screening	no
74	Medline	29496973	Care Coordination for Children With Medical Complexity: Whose Care Is It, Anyway?. [Review]	10.1542/peds.2017-1284G	English	Care Coordination for Children With Medical Complexity: Whose Care Is It, Anyway?	1	0	0	duplicate	no	no further screening	no further screening	no further screening	no further screening	no	-
75	Pubmed	29566739	Collaborative care for the detection and management of depression among adults receiving antiretroviral therapy in South Africa: study protocol for the CobALT randomised controlled trial	10.1186/s13063-018-2517-7	English	Collaborative care for the detection and management of depression among adults receiving antiretroviral therapy in South Africa: study protocol for the CobALT randomised controlled trial	1	0	0	keep record	no	no	no further screening	no further screening	no further screening	no
76	Medline	29566739	Collaborative care for the detection and management of depression among adults receiving antiretroviral therapy in South Africa: study protocol for the CobALT randomised controlled trial.	10.1186/s13063-018-2517-7	English	Collaborative care for the detection and management of depression among adults receiving antiretroviral therapy in South Africa: study protocol for the CobALT randomised controlled trial	1	0	0	duplicate	no	no further screening	no further screening	no further screening	no further screening	no	-
77	Pubmed	29848042	Intersectional health-related stigma in persons living with HIV and chronic pain: implications for depressive symptoms	10.1080/09540121.2018.1468012	English	Intersectional health-related stigma in persons living with HIV and chronic pain: implications for depressive symptoms	1	0	0	keep record	no	no	no further screening	no further screening	no further screening	no
78	Medline	29848042	Intersectional health-related stigma in persons living with HIV and chronic pain: implications for depressive symptoms.	10.1080/09540121.2018.1468012	English	Intersectional health-related stigma in persons living with HIV and chronic pain: implications for depressive symptoms	1	0	0	duplicate	no	no further screening	no further screening	no further screening	no further screening	no	-
79	Pubmed	29921182	[Increasing Complexity in Performance Delivery - Management Approach for Tertiary Care Centers]	10.1024/1661-8157/a003002	German	[Increasing Complexity in Performance Delivery - Management Approach for Tertiary Care Centers]	1	0	0	keep record	no	no	no further screening	no further screening	no further screening	no
80	Medline	29921182	[Increasing Complexity in Performance Delivery - Management Approach for Tertiary Care Centers]. [German]	10.1024/1661-8157/a003002	German	[Increasing Complexity in Performance Delivery - Management Approach for Tertiary Care Centers]	1	0	0	duplicate	no	no further screening	no further screening	no further screening	no further screening	no	-
81	Pubmed	29921186	[Diseases as a 'Stumbling Block' - a Case of Multimorbidity in Clinical Practice]	10.1024/1661-8157/a003006	German	[Diseases as a 'Stumbling Block' - a Case of Multimorbidity in Clinical Practice]	1	0	0	keep record	no	MLTC study	no	no further screening	no further screening	no
82	Medline	29921186	[Diseases as a 'Stumbling Block' - a Case of Multimorbidity in Clinical Practice]. [German]	10.1024/1661-8157/a003006	German	[Diseases as a 'Stumbling Block' - a Case of Multimorbidity in Clinical Practice]	1	0	0	duplicate	no	no further screening	no further screening	no further screening	no further screening	no	-
83	Pubmed	29959717	Embracing Causal Complexity in Health Disparities: Metabolic Syndemics and Structural Prevention in Rural Minority Communities	10.1007/s11121-018-0924-3	English	Embracing Causal Complexity in Health Disparities: Metabolic Syndemics and Structural Prevention in Rural Minority Communities	1	0	0	keep record	no	no	no further screening	no further screening	no further screening	no
84	Medline	29959717	Embracing Causal Complexity in Health Disparities: Metabolic Syndemics and Structural Prevention in Rural Minority Communities.	10.1007/s11121-018-0924-3	English	Embracing Causal Complexity in Health Disparities: Metabolic Syndemics and Structural Prevention in Rural Minority Communities	1	0	0	duplicate	no	no further screening	no further screening	no further screening	no further screening	no	-
85	Pubmed	29961638	Management of multimorbidity using a patient-centred care model: a pragmatic cluster-randomised trial of the 3D approach	10.1016/S0140-6736(18)31308-4	English	Management of multimorbidity using a patient-centred care model: a pragmatic cluster-randomised trial of the 3D approach	1	0	0	keep record	no	no	no further screening	no further screening	no further screening	no
86	Medline	29961638	Management of multimorbidity using a patient-centred care model: a pragmatic cluster-randomised trial of the 3D approach.	10.1016/S0140-6736(18)31308-4	English	Management of multimorbidity using a patient-centred care model: a pragmatic cluster-randomised trial of the 3D approach	1	0	0	duplicate	no	no further screening	no further screening	no further screening	no further screening	no	-
87	Pubmed	30025511	Syndemics and HIV-related sexual risk among men who have sex with men in India: influences of stigma and resilience	10.1080/13691058.2018.1486458	English	Syndemics and HIV-related sexual risk among men who have sex with men in India: influences of stigma and resilience	1	0	0	keep record	no	no	no further screening	no further screening	no further screening	no
88	Medline	30025511	Syndemics and HIV-related sexual risk among men who have sex with men in India: influences of stigma and resilience.	10.1080/13691058.2018.1486458	English	Syndemics and HIV-related sexual risk among men who have sex with men in India: influences of stigma and resilience	1	0	0	duplicate	no	no further screening	no further screening	no further screening	no further screening	no	-
89	Pubmed	30139537	Patient selection and general practitioners' perception of collaboration in medication review	10.1016/j.sapharm.2018.06.019	English	Patient selection and general practitioners' perception of collaboration in medication review	1	0	0	keep record	no	no	no further screening	no further screening	no further screening	no
90	Medline	30139537	Patient selection and general practitioners' perception of collaboration in medication review.	10.1016/j.sapharm.2018.06.019	English	Patient selection and general practitioners' perception of collaboration in medication review	1	0	0	duplicate	no	no further screening	no further screening	no further screening	no further screening	no	-
91	Pubmed	30191144	Protocol for a program of research from the Aging, Community and Health Research Unit: Promoting optimal aging at home for older adults with multimorbidity	10.1177/2235042X18789508	English	Protocol for a program of research from the Aging, Community and Health Research Unit: Promoting optimal aging at home for older adults with multimorbidity	1	0	0	keep record	no	MLTC study	no	no further screening	no further screening	no
92	Medline	30191144	Protocol for a program of research from the Aging, Community and Health Research Unit: Promoting optimal aging at home for older adults with multimorbidity.	10.1177/2235042X18789508	English	Protocol for a program of research from the Aging, Community and Health Research Unit: Promoting optimal aging at home for older adults with multimorbidity	1	0	0	duplicate	no	no further screening	no further screening	no further screening	no further screening	no	-
93	Pubmed	30323093	Preventive Health in Cancer Survivors: What Should We Be Recommending?	10.6004/jnccn.2018.7083	English	Preventive Health in Cancer Survivors: What Should We Be Recommending?	1	0	0	duplicate	no	no further screening	no further screening	no further screening	no further screening	no	-
94	Scopus	30323093	Preventive health in cancer survivors: What should we be recommending?	10.6004/jnccn.2018.7083	English	Preventive Health in Cancer Survivors: What Should We Be Recommending?	1	0	0	duplicate	no	no further screening	no further screening	no further screening	no further screening	no	-
95	Medline	30323093	Preventive Health in Cancer Survivors: What Should We Be Recommending?. [Review]	10.6004/jnccn.2018.7083	English	Preventive Health in Cancer Survivors: What Should We Be Recommending?	1	0	0	keep record	no	no	no further screening	no further screening	no further screening	no
96	Pubmed	30355404	Convergence of non-communicable diseases and tuberculosis: a two-way street?	10.5588/ijtld.18.0045	English	Convergence of non-communicable diseases and tuberculosis: a two-way street?	1	0	0	duplicate	no	no further screening	no further screening	no further screening	no further screening	no	-
97	Medline	30355404	Convergence of non-communicable diseases and tuberculosis: a two-way street?. [Review]	10.5588/ijtld.18.0045	English	Convergence of non-communicable diseases and tuberculosis: a two-way street?	1	0	0	keep record	no	MLTC study	no	no further screening	no further screening	no
98	Pubmed	30370208	Medical multimorbidity and drug use among adults in the United States	10.1016/j.pmedr.2018.10.007	English	Medical multimorbidity and drug use among adults in the United States	1	0	0	duplicate	no	no further screening	no further screening	no further screening	no further screening	no	-
99	Medline	30370208	Medical multimorbidity and drug use among adults in the United States.	10.1016/j.pmedr.2018.10.007	English	Medical multimorbidity and drug use among adults in the United States	1	0	0	keep record	no	MLTC study	Quantitative study	no	no further screening	no
100	Pubmed	30462842	Care maps and care plans for children with medical complexity	10.1111/cch.12632	English	Care maps and care plans for children with medical complexity	1	0	0	duplicate	no	no further screening	no further screening	no further screening	no further screening	no	-
101	Medline	30462842	Care maps and care plans for children with medical complexity.	10.1111/cch.12632	English	Care maps and care plans for children with medical complexity	1	0	0	keep record	no	no	no further screening	no further screening	no further screening	no
102	Pubmed	30506311	Addressing Syndemic Health Disparities Among Latin Immigrants Using Peer Support	10.1007/s40615-018-00535-y	English	Addressing Syndemic Health Disparities Among Latin Immigrants Using Peer Support	1	0	0	duplicate	no	no further screening	no further screening	no further screening	no further screening	no	-
103	Medline	30506311	Addressing Syndemic Health Disparities Among Latin Immigrants Using Peer Support.	10.1007/s40615-018-00535-y	English	Addressing Syndemic Health Disparities Among Latin Immigrants Using Peer Support	1	0	0	keep record	no	no	no further screening	no further screening	no further screening	no
104	Pubmed	30693939	Mainstreaming health and wellness: The RHWP Innovation model to complement primary care	10.1111/nuf.12326	English	Mainstreaming health and wellness: The RHWP Innovation model to complement primary care	1	0	0	duplicate	no	no further screening	no further screening	no further screening	no further screening	no	-
105	Medline	30693939	Mainstreaming health and wellness: The RHWP Innovation model to complement primary care.	10.1111/nuf.12326	English	Mainstreaming health and wellness: The RHWP Innovation model to complement primary care	1	0	0	keep record	no	no	no further screening	no further screening	no further screening	no
106	Pubmed	30758921	Psychiatric Disorders and Crime in the US Population: Results From the National Epidemiologic Survey on Alcohol and Related Conditions Wave III	10.4088/JCP.18m12317	English	Psychiatric Disorders and Crime in the US Population: Results From the National Epidemiologic Survey on Alcohol and Related Conditions Wave III	1	0	0	duplicate	no	no further screening	no further screening	no further screening	no further screening	no	-
107	Medline	30758921	Psychiatric Disorders and Crime in the US Population: Results From the National Epidemiologic Survey on Alcohol and Related Conditions Wave III.	10.4088/JCP.18m12317	English	Psychiatric Disorders and Crime in the US Population: Results From the National Epidemiologic Survey on Alcohol and Related Conditions Wave III	1	0	0	keep record	no	no	no further screening	no further screening	no further screening	no
108	Pubmed	30805768	Mapping a Syndemic of Psychosocial Risks During Pregnancy Using Network Analysis	10.1007/s12529-019-09774-7	English	Mapping a Syndemic of Psychosocial Risks During Pregnancy Using Network Analysis	1	0	0	duplicate	no	no further screening	no further screening	no further screening	no further screening	no	-
109	Medline	30805768	Mapping a Syndemic of Psychosocial Risks During Pregnancy Using Network Analysis.	10.1007/s12529-019-09774-7	English	Mapping a Syndemic of Psychosocial Risks During Pregnancy Using Network Analysis	1	0	0	keep record	no	no	no further screening	no further screening	no further screening	no
110	Pubmed	30832609	Local, collaborative, stepped and personalised care management for older people with chronic diseases (LoChro): study protocol of a randomised comparative effectiveness trial	10.1186/s12877-019-1088-0	English	Local, collaborative, stepped and personalised care management for older people with chronic diseases (LoChro): study protocol of a randomised comparative effectiveness trial	1	0	0	duplicate	no	no further screening	no further screening	no further screening	no further screening	no	-
111	Scopus	30832609	Local, collaborative, stepped and personalised care management for older people with chronic diseases (LoChro): Study protocol of a randomised comparative effectiveness trial	10.1186/s12877-019-1088-0	English	Local, collaborative, stepped and personalised care management for older people with chronic diseases (LoChro): study protocol of a randomised comparative effectiveness trial	1	0	0	keep record	no	no	no further screening	no further screening	no further screening	no
112	Medline	30832609	Local, collaborative, stepped and personalised care management for older people with chronic diseases (LoChro): study protocol of a randomised comparative effectiveness trial.	10.1186/s12877-019-1088-0	English	Local, collaborative, stepped and personalised care management for older people with chronic diseases (LoChro): study protocol of a randomised comparative effectiveness trial	1	0	0	duplicate	no	no further screening	no further screening	no further screening	no further screening	no	-
113	Pubmed	30881260	Correlates of Condom use Among Community College Women: The Role of Victimization, Substance Use, and Mental Health Symptoms	10.1080/15546128.2018.1443302	English	Correlates of Condom use Among Community College Women: The Role of Victimization, Substance Use, and Mental Health Symptoms	1	0	0	keep record	no	no	no further screening	no further screening	no further screening	no
114	Medline	30881260	Correlates of Condom use Among Community College Women: The Role of Victimization, Substance Use, and Mental Health Symptoms.	10.1080/15546128.2018.1443302	English	Correlates of Condom use Among Community College Women: The Role of Victimization, Substance Use, and Mental Health Symptoms	1	0	0	duplicate	no	no further screening	no further screening	no further screening	no further screening	no	-
115	Pubmed	30997922	Age of HIV Acquisition Affects the Risk of Multi-Morbidity after 25 Years of Infection Exposure	10.14283/jfa.2019.6	English	Age of HIV Acquisition Affects the Risk of Multi-Morbidity after 25 Years of Infection Exposure	1	0	0	keep record	no	MLTC study	Quantitative study	MLTC as outcome	not used	no
116	Medline	30997922	Age of HIV Acquisition Affects the Risk of Multi-Morbidity after 25 Years of Infection Exposure.	10.14283/jfa.2019.6	English	Age of HIV Acquisition Affects the Risk of Multi-Morbidity after 25 Years of Infection Exposure	1	0	0	duplicate	no	no further screening	no further screening	no further screening	no further screening	no	-
117	Pubmed	31091652	Depression Fully Mediates the Effect of Multimorbidity on Self-Rated Health for Economically Disadvantaged African American Men but Not Women	10.3390/ijerph16101670	English	Depression Fully Mediates the Effect of Multimorbidity on Self-Rated Health for Economically Disadvantaged African American Men but Not Women	1	0	0	keep record	no	MLTC study	Quantitative study	no	no further screening	no
118	Medline	31091652	Depression Fully Mediates the Effect of Multimorbidity on Self-Rated Health for Economically Disadvantaged African American Men but Not Women.	10.3390/ijerph16101670	English	Depression Fully Mediates the Effect of Multimorbidity on Self-Rated Health for Economically Disadvantaged African American Men but Not Women	1	0	0	duplicate	no	no further screening	no further screening	no further screening	no further screening	no	-
119	Pubmed	31286619	The role of 'mediators' of communication in health professionals' intersectoral collaboration: An ethnographically inspired study	10.1111/nin.12310	English	The role of 'mediators' of communication in health professionals' intersectoral collaboration: An ethnographically inspired study	1	0	0	keep record	no	no	no further screening	no further screening	no further screening	no
120	Medline	31286619	The role of 'mediators' of communication in health professionals' intersectoral collaboration: An ethnographically inspired study.	10.1111/nin.12310	English	The role of 'mediators' of communication in health professionals' intersectoral collaboration: An ethnographically inspired study	1	0	0	duplicate	no	no further screening	no further screening	no further screening	no further screening	no	-
121	Pubmed	31291832	Community perspectives of second-generation alcohol misuse and HIV risk in rural Kenya: A gendered syndemic lens	10.1080/17441692.2019.1638958	English	Community perspectives of second-generation alcohol misuse and HIV risk in rural Kenya: A gendered syndemic lens	1	0	0	keep record	no	no	no further screening	no further screening	no further screening	no
122	Medline	31291832	Community perspectives of second-generation alcohol misuse and HIV risk in rural Kenya: A gendered syndemic lens.	10.1080/17441692.2019.1638958	English	Community perspectives of second-generation alcohol misuse and HIV risk in rural Kenya: A gendered syndemic lens	1	0	0	duplicate	no	no further screening	no further screening	no further screening	no further screening	no	-
123	Pubmed	31349316	Development of an HL7 FHIR Architecture for Implementation of a Knowledge-based Interdisciplinary EHR	10.3233/SHTI190067	English	Development of an HL7 FHIR Architecture for Implementation of a Knowledge-based Interdisciplinary EHR	1	0	0	keep record	no	no	no further screening	no further screening	no further screening	no
124	Medline	31349316	Development of an HL7 FHIR Architecture for Implementation of a Knowledge-based Interdisciplinary EHR.	10.3233/SHTI190067	English	Development of an HL7 FHIR Architecture for Implementation of a Knowledge-based Interdisciplinary EHR	1	0	0	duplicate	no	no further screening	no further screening	no further screening	no further screening	no	-
125	Pubmed	31407212	Pilot Randomized Controlled Trial of a Syndemics Intervention with HIV-Positive, Cocaine-Using Women	10.1007/s10461-019-02625-2	English	Pilot Randomized Controlled Trial of a Syndemics Intervention with HIV-Positive, Cocaine-Using Women	1	0	0	keep record	no	no	no further screening	no further screening	no further screening	no
126	Medline	31407212	Pilot Randomized Controlled Trial of a Syndemics Intervention with HIV-Positive, Cocaine-Using Women.	10.1007/s10461-019-02625-2	English	Pilot Randomized Controlled Trial of a Syndemics Intervention with HIV-Positive, Cocaine-Using Women	1	0	0	duplicate	no	no further screening	no further screening	no further screening	no further screening	no	-
127	Pubmed	31420396	Collaborative design of a decision aid for stroke survivors with multimorbidity: a qualitative study in the UK engaging key stakeholders	10.1136/bmjopen-2019-030385	English	Collaborative design of a decision aid for stroke survivors with multimorbidity: a qualitative study in the UK engaging key stakeholders	1	0	0	keep record	no	MLTC study	no	no further screening	no further screening	no
128	Medline	31420396	Collaborative design of a decision aid for stroke survivors with multimorbidity: a qualitative study in the UK engaging key stakeholders.	10.1136/bmjopen-2019-030385	English	Collaborative design of a decision aid for stroke survivors with multimorbidity: a qualitative study in the UK engaging key stakeholders	1	0	0	duplicate	no	no further screening	no further screening	no further screening	no further screening	no	-
129	Pubmed	31423887	Cortisol and Racial Health Disparities Affecting Black Men in Later Life: Evidence From MIDUS II	10.1177/1557988319870969	English	Cortisol and Racial Health Disparities Affecting Black Men in Later Life: Evidence From MIDUS II	1	0	0	keep record	no	no	no further screening	no further screening	no further screening	no
130	Medline	31423887	Cortisol and Racial Health Disparities Affecting Black Men in Later Life: Evidence From MIDUS II.	10.1177/1557988319870969	English	Cortisol and Racial Health Disparities Affecting Black Men in Later Life: Evidence From MIDUS II	1	0	0	duplicate	no	no further screening	no further screening	no further screening	no further screening	no	-
131	Pubmed	31429963	Homeless, Ill, and Psychiatrically Complex: The Grueling Carousel of Cassandra Lee	10.1002/hast.1029	English	Homeless, Ill, and Psychiatrically Complex: The Grueling Carousel of Cassandra Lee	1	0	0	keep record	no	no	no further screening	no further screening	no further screening	no
132	Medline	31429963	Homeless, Ill, and Psychiatrically Complex: The Grueling Carousel of Cassandra Lee.	10.1002/hast.1029	English	Homeless, Ill, and Psychiatrically Complex: The Grueling Carousel of Cassandra Lee	1	0	0	duplicate	no	no further screening	no further screening	no further screening	no further screening	no	-
133	Pubmed	31475644	Burden on Caregivers of Adults with Multiple Chronic Conditions: Intersectionality of Age, Gender, Education level, Employment Status, and Impact on Social Life	10.1017/S071498081900045X	English	Burden on Caregivers of Adults with Multiple Chronic Conditions: Intersectionality of Age, Gender, Education level, Employment Status, and Impact on Social Life	0	1	0	keep record	no	MLTC study	Quantitative study	no	no further screening	no
134	Medline	31475644	Burden on Caregivers of Adults with Multiple Chronic Conditions: Intersectionality of Age, Gender, Education level, Employment Status, and Impact on Social Life.	10.1017/S071498081900045X	English	Burden on Caregivers of Adults with Multiple Chronic Conditions: Intersectionality of Age, Gender, Education level, Employment Status, and Impact on Social Life	0	1	0	duplicate	no	no further screening	no further screening	no further screening	no further screening	no	-
135	Pubmed	31581962	Burden on Caregivers of Adults with Multiple Chronic Conditions: Intersectionality of Age, Gender, Education level, Employment Status, and Impact on Social Life-CORRIGENDUM	10.1017/S0714980819000552	English	Burden on Caregivers of Adults with Multiple Chronic Conditions: Intersectionality of Age, Gender, Education level, Employment Status, and Impact on Social Life-CORRIGENDUM	0	1	0	keep record	no	MLTC study	no	no further screening	no further screening	no
136	Medline	31581962	Burden on Caregivers of Adults with Multiple Chronic Conditions: Intersectionality of Age, Gender, Education level, Employment Status, and Impact on Social Life-CORRIGENDUM.	10.1017/S0714980819000552	English	Burden on Caregivers of Adults with Multiple Chronic Conditions: Intersectionality of Age, Gender, Education level, Employment Status, and Impact on Social Life-CORRIGENDUM	0	1	0	duplicate	no	no further screening	no further screening	no further screening	no further screening	no	-
137	Pubmed	31619423	Exploring the role of hospitals and office-based physicians in timely provision of statins following acute myocardial infarction: a secondary analysis of a nationwide cohort using cross-classified multilevel models	10.1136/bmjopen-2019-030272	English	Exploring the role of hospitals and office-based physicians in timely provision of statins following acute myocardial infarction: a secondary analysis of a nationwide cohort using cross-classified multilevel models	1	0	0	keep record	no	no	no further screening	no further screening	no further screening	no
138	Medline	31619423	Exploring the role of hospitals and office-based physicians in timely provision of statins following acute myocardial infarction: a secondary analysis of a nationwide cohort using cross-classified multilevel models.	10.1136/bmjopen-2019-030272	English	Exploring the role of hospitals and office-based physicians in timely provision of statins following acute myocardial infarction: a secondary analysis of a nationwide cohort using cross-classified multilevel models	1	0	0	duplicate	no	no further screening	no further screening	no further screening	no further screening	no	-
139	Pubmed	31708236	Gendered syndemic of intimate partner violence, alcohol misuse, and HIV risk among peri-urban, heterosexual men in South Africa	10.1016/j.socscimed.2019.112637	English	Gendered syndemic of intimate partner violence, alcohol misuse, and HIV risk among peri-urban, heterosexual men in South Africa	1	0	0	keep record	no	no	no further screening	no further screening	no further screening	no
140	Medline	31708236	Gendered syndemic of intimate partner violence, alcohol misuse, and HIV risk among peri-urban, heterosexual men in South Africa.	10.1016/j.socscimed.2019.112637	English	Gendered syndemic of intimate partner violence, alcohol misuse, and HIV risk among peri-urban, heterosexual men in South Africa	1	0	0	duplicate	no	no further screening	no further screening	no further screening	no further screening	no	-
141	Pubmed	31898991	Applying an intersectional framework to understand syndemic conditions among young Black gay, bisexual, and other men who have sex with men	10.1016/j.socscimed.2019.112779	English	Applying an intersectional framework to understand syndemic conditions among young Black gay, bisexual, and other men who have sex with men	0	0	1	keep record	no	no	no further screening	no further screening	no further screening	no
142	Medline	31898991	Applying an intersectional framework to understand syndemic conditions among young Black gay, bisexual, and other men who have sex with men.	10.1016/j.socscimed.2019.112779	English	Applying an intersectional framework to understand syndemic conditions among young Black gay, bisexual, and other men who have sex with men	0	0	1	duplicate	no	no further screening	no further screening	no further screening	no further screening	no	-
143	Pubmed	31907164	Rising to the challenge of multimorbidity	10.1136/bmj.l6964	English	Rising to the challenge of multimorbidity	0	1	0	keep record	no	MLTC study	no	no further screening	no further screening	no
144	Medline	31907164	Rising to the challenge of multimorbidity.	10.1136/bmj.l6964	English	Rising to the challenge of multimorbidity	0	1	0	duplicate	no	no further screening	no further screening	no further screening	no further screening	no	-
145	Pubmed	32009230	Food Insecurity, Maternal Mental Health, and Domestic Violence: A Call for a Syndemic Approach to Research and Interventions	10.1007/s10995-019-02872-8	English	Food Insecurity, Maternal Mental Health, and Domestic Violence: A Call for a Syndemic Approach to Research and Interventions	1	0	0	keep record	no	no	no further screening	no further screening	no further screening	no
146	Medline	32009230	Food Insecurity, Maternal Mental Health, and Domestic Violence: A Call for a Syndemic Approach to Research and Interventions.	10.1007/s10995-019-02872-8	English	Food Insecurity, Maternal Mental Health, and Domestic Violence: A Call for a Syndemic Approach to Research and Interventions	1	0	0	duplicate	no	no further screening	no further screening	no further screening	no further screening	no	-
147	Pubmed	32032535	Understanding HIV risk and vulnerability among cisgender men with transgender partners	10.1016/S2352-3018(19)30346-7	English	Understanding HIV risk and vulnerability among cisgender men with transgender partners	1	0	0	keep record	no	no	no further screening	no further screening	no further screening	no
148	Medline	32032535	Understanding HIV risk and vulnerability among cisgender men with transgender partners. [Review]	10.1016/S2352-3018(19)30346-7	English	Understanding HIV risk and vulnerability among cisgender men with transgender partners	1	0	0	duplicate	no	no further screening	no further screening	no further screening	no further screening	no	-
149	Pubmed	32036462	CASEPLUS-SimPat: An Intersectoral Web-Based Case Management System for Multimorbid Dementia Patients	10.1007/s10916-020-1533-9	English	CASEPLUS-SimPat: An Intersectoral Web-Based Case Management System for Multimorbid Dementia Patients	1	0	0	keep record	no	MLTC study	no	no further screening	no further screening	no
150	Medline	32036462	CASEPLUS-SimPat: An Intersectoral Web-Based Case Management System for Multimorbid Dementia Patients.	10.1007/s10916-020-1533-9	English	CASEPLUS-SimPat: An Intersectoral Web-Based Case Management System for Multimorbid Dementia Patients	1	0	0	duplicate	no	no further screening	no further screening	no further screening	no further screening	no	-
151	Pubmed	32237398	[Analysis of anti-fatigue mechanism and potential targets of ginseng]	10.19540/j.cnki.cjcmm.20190805.401	Chinese	[Analysis of anti-fatigue mechanism and potential targets of ginseng]	1	0	0	keep record	no	no	no further screening	no further screening	no further screening	no
152	Medline	32237398	[Analysis of anti-fatigue mechanism and potential targets of ginseng]. [Chinese]	10.19540/j.cnki.cjcmm.20190805.401	Chinese	[Analysis of anti-fatigue mechanism and potential targets of ginseng]	1	0	0	duplicate	no	no further screening	no further screening	no further screening	no further screening	no	-
153	Pubmed	32284047	People with multimorbidity in outpatient care: patient-focused and needs-oriented healthcare management (MamBo) - protocol for a multiperspective evaluation study	10.1186/s12913-020-05178-6	English	People with multimorbidity in outpatient care: patient-focused and needs-oriented healthcare management (MamBo) - protocol for a multiperspective evaluation study	1	0	0	keep record	no	MLTC study	no	no further screening	no further screening	no
154	Medline	32284047	People with multimorbidity in outpatient care: patient-focused and needs-oriented healthcare management (MamBo) - protocol for a multiperspective evaluation study.	10.1186/s12913-020-05178-6	English	People with multimorbidity in outpatient care: patient-focused and needs-oriented healthcare management (MamBo) - protocol for a multiperspective evaluation study	1	0	0	duplicate	no	no further screening	no further screening	no further screening	no further screening	no	-
155	Pubmed	32412998	What constitutes a syndemic? Methods, contexts, and framing from 2019	10.1097/COH.0000000000000628	English	What constitutes a syndemic? Methods, contexts, and framing from 2019	0	1	0	keep record	no	MLTC study	no	no further screening	no further screening	no
156	Medline	32412998	What constitutes a syndemic? Methods, contexts, and framing from 2019. [Review]	10.1097/COH.0000000000000628	English	What constitutes a syndemic? Methods, contexts, and framing from 2019	0	1	0	duplicate	no	no further screening	no further screening	no further screening	no further screening	no	-
157	Pubmed	32485854	COVID-19 Emergence and Social and Health Determinants in Colorado: A Rapid Spatial Analysis	10.3390/ijerph17113856	English	COVID-19 Emergence and Social and Health Determinants in Colorado: A Rapid Spatial Analysis	1	0	0	keep record	no	no	no further screening	no further screening	no further screening	no
158	Medline	32485854	COVID-19 Emergence and Social and Health Determinants in Colorado: A Rapid Spatial Analysis.	10.3390/ijerph17113856	English	COVID-19 Emergence and Social and Health Determinants in Colorado: A Rapid Spatial Analysis	1	0	0	duplicate	no	no further screening	no further screening	no further screening	no further screening	no	-
159	Pubmed	32487118	Missed opportunities for NCD multimorbidity prevention in adolescents and youth living with HIV in urban South Africa	10.1186/s12889-020-08921-0	English	Missed opportunities for NCD multimorbidity prevention in adolescents and youth living with HIV in urban South Africa	0	1	0	keep record	no	MLTC study	no	no further screening	no further screening	no
160	Medline	32487118	Missed opportunities for NCD multimorbidity prevention in adolescents and youth living with HIV in urban South Africa.	10.1186/s12889-020-08921-0	English	Missed opportunities for NCD multimorbidity prevention in adolescents and youth living with HIV in urban South Africa	0	1	0	duplicate	no	no further screening	no further screening	no further screening	no further screening	no	-
161	Pubmed	32487815	Characterizing the role of intersecting stigmas and sustained inequities in driving HIV syndemics across low-to-middle-income settings	10.1097/COH.0000000000000630	English	Characterizing the role of intersecting stigmas and sustained inequities in driving HIV syndemics across low-to-middle-income settings	0	1	0	keep record	no	MLTC study	no	no further screening	no further screening	no
162	Medline	32487815	Characterizing the role of intersecting stigmas and sustained inequities in driving HIV syndemics across low-to-middle-income settings. [Review]	10.1097/COH.0000000000000630	English	Characterizing the role of intersecting stigmas and sustained inequities in driving HIV syndemics across low-to-middle-income settings	0	1	0	duplicate	no	no further screening	no further screening	no further screening	no further screening	no	-
163	Medline	32683636	"As a Young Pregnant Girl... The Challenges You Face": Exploring the Intersection Between Mental Health and Sexual and Reproductive Health Amongst Adolescent Girls and Young Women in South Africa.	10.1007/s10461-020-02974-3	English	"As a Young Pregnant Girl… The Challenges You Face": Exploring the Intersection Between Mental Health and Sexual and Reproductive Health Amongst Adolescent Girls and Young Women in South Africa	1	0	0	keep record	no	no	no further screening	no further screening	no further screening	no
164	Pubmed	32683636	"As a Young Pregnant Girl… The Challenges You Face": Exploring the Intersection Between Mental Health and Sexual and Reproductive Health Amongst Adolescent Girls and Young Women in South Africa	10.1007/s10461-020-02974-3	English	"As a Young Pregnant Girl… The Challenges You Face": Exploring the Intersection Between Mental Health and Sexual and Reproductive Health Amongst Adolescent Girls and Young Women in South Africa	1	0	0	duplicate	no	no further screening	no further screening	no further screening	no further screening	no	-
165	Pubmed	32696248	Syndemic Perspectives to Guide Black Maternal Health Research and Prevention During the COVID-19 Pandemic	10.1007/s10995-020-02983-7	English	Syndemic Perspectives to Guide Black Maternal Health Research and Prevention During the COVID-19 Pandemic	1	0	0	keep record	no	no	no further screening	no further screening	no further screening	no
166	Medline	32696248	Syndemic Perspectives to Guide Black Maternal Health Research and Prevention During the COVID-19 Pandemic.	10.1007/s10995-020-02983-7	English	Syndemic Perspectives to Guide Black Maternal Health Research and Prevention During the COVID-19 Pandemic	1	0	0	duplicate	no	no further screening	no further screening	no further screening	no further screening	no	-
167	Pubmed	32714870	Integrative Network Fusion: A Multi-Omics Approach in Molecular Profiling	10.3389/fonc.2020.01065	English	Integrative Network Fusion: A Multi-Omics Approach in Molecular Profiling	1	0	0	keep record	no	no	no further screening	no further screening	no further screening	no
168	Medline	32714870	Integrative Network Fusion: A Multi-Omics Approach in Molecular Profiling.	10.3389/fonc.2020.01065	English	Integrative Network Fusion: A Multi-Omics Approach in Molecular Profiling	1	0	0	duplicate	no	no further screening	no further screening	no further screening	no further screening	no	-
169	Pubmed	32746891	Co-occurring mental illness, drug use, and medical multimorbidity among lesbian, gay, and bisexual middle-aged and older adults in the United States: a nationally representative study	10.1186/s12889-020-09210-6	English	Co-occurring mental illness, drug use, and medical multimorbidity among lesbian, gay, and bisexual middle-aged and older adults in the United States: a nationally representative study	1	0	0	keep record	no	MLTC study	Quantitative study	MLTC as outcome	not used	no
170	Medline	32746891	Co-occurring mental illness, drug use, and medical multimorbidity among lesbian, gay, and bisexual middle-aged and older adults in the United States: a nationally representative study.	10.1186/s12889-020-09210-6	English	Co-occurring mental illness, drug use, and medical multimorbidity among lesbian, gay, and bisexual middle-aged and older adults in the United States: a nationally representative study	1	0	0	duplicate	no	no further screening	no further screening	no further screening	no further screening	no	-
171	Pubmed	32792206	Syndemic statuses: Intersectionality and mobilizing for LGBTQ+ Latinx health equity after the Pulse shooting	10.1016/j.socscimed.2020.113260	English	Syndemic statuses: Intersectionality and mobilizing for LGBTQ+ Latinx health equity after the Pulse shooting	1	0	0	keep record	no	no	no further screening	no further screening	no further screening	no
172	Medline	32792206	Syndemic statuses: Intersectionality and mobilizing for LGBTQ+ Latinx health equity after the Pulse shooting.	10.1016/j.socscimed.2020.113260	English	Syndemic statuses: Intersectionality and mobilizing for LGBTQ+ Latinx health equity after the Pulse shooting	1	0	0	duplicate	no	no further screening	no further screening	no further screening	no further screening	no	-
173	Pubmed	32800014	Does characterising patterns of multimorbidity in stroke matter for developing collaborative care approaches in primary care?	10.1017/S1463423619000240	English	Does characterising patterns of multimorbidity in stroke matter for developing collaborative care approaches in primary care?	1	0	0	keep record	no	MLTC study	no	no further screening	no further screening	no
174	Scopus	32800014	Does characterising patterns of multimorbidity in stroke matter for developing collaborative care approaches in primary care?	10.1017/S1463423619000240	English	Does characterising patterns of multimorbidity in stroke matter for developing collaborative care approaches in primary care?	1	0	0	duplicate	no	no further screening	no further screening	no further screening	no further screening	no	-
175	Medline	32800014	Does characterising patterns of multimorbidity in stroke matter for developing collaborative care approaches in primary care?.	10.1017/S1463423619000240	English	Does characterising patterns of multimorbidity in stroke matter for developing collaborative care approaches in primary care?	1	0	0	duplicate	no	no further screening	no further screening	no further screening	no further screening	no	-
176	Pubmed	32820464	Intersecting Barriers to PrEP Awareness and Uptake in Black Men Who Have Sex with Men in Atlanta, GA: a Syndemic Perspective	10.1007/s12529-020-09925-1	English	Intersecting Barriers to PrEP Awareness and Uptake in Black Men Who Have Sex with Men in Atlanta, GA: a Syndemic Perspective	1	0	0	duplicate	no	no further screening	no further screening	no further screening	no further screening	no	-
177	Medline	32820464	Intersecting Barriers to PrEP Awareness and Uptake in Black Men Who Have Sex with Men in Atlanta, GA: a Syndemic Perspective.	10.1007/s12529-020-09925-1	English	Intersecting Barriers to PrEP Awareness and Uptake in Black Men Who Have Sex with Men in Atlanta, GA: a Syndemic Perspective	1	0	0	keep record	no	no	no further screening	no further screening	no further screening	no
178	Pubmed	32877562	Development of an Interdisciplinary Telehealth Model of Provider Training and Comprehensive Care for Hepatitis C and Opioid Use Disorder in a High-Burden Region	10.1093/infdis/jiaa141	English	Development of an Interdisciplinary Telehealth Model of Provider Training and Comprehensive Care for Hepatitis C and Opioid Use Disorder in a High-Burden Region	1	0	0	duplicate	no	no further screening	no further screening	no further screening	no further screening	no	-
179	Medline	32877562	Development of an Interdisciplinary Telehealth Model of Provider Training and Comprehensive Care for Hepatitis C and Opioid Use Disorder in a High-Burden Region.	10.1093/infdis/jiaa141	English	Development of an Interdisciplinary Telehealth Model of Provider Training and Comprehensive Care for Hepatitis C and Opioid Use Disorder in a High-Burden Region	1	0	0	keep record	no	no	no further screening	no further screening	no further screening	no
180	Pubmed	32887551	Professional roles of general practitioners, community pharmacists and specialist providers in collaborative medication deprescribing - a qualitative study	10.1186/s12875-020-01255-1	English	Professional roles of general practitioners, community pharmacists and specialist providers in collaborative medication deprescribing - a qualitative study	1	0	0	duplicate	no	no further screening	no further screening	no further screening	no further screening	no	-
181	Medline	32887551	Professional roles of general practitioners, community pharmacists and specialist providers in collaborative medication deprescribing - a qualitative study.	10.1186/s12875-020-01255-1	English	Professional roles of general practitioners, community pharmacists and specialist providers in collaborative medication deprescribing - a qualitative study	1	0	0	keep record	no	no	no further screening	no further screening	no further screening	no
182	Pubmed	32902348	A review of current strategies to improve HIV prevention and treatment in sexual and gender minority Latinx (SGML) communities	10.1080/14787210.2020.1819790	English	A review of current strategies to improve HIV prevention and treatment in sexual and gender minority Latinx (SGML) communities	1	0	0	duplicate	no	no further screening	no further screening	no further screening	no further screening	no	-
183	Medline	32902348	A review of current strategies to improve HIV prevention and treatment in sexual and gender minority Latinx (SGML) communities. [Review]	10.1080/14787210.2020.1819790	English	A review of current strategies to improve HIV prevention and treatment in sexual and gender minority Latinx (SGML) communities	1	0	0	keep record	no	no	no further screening	no further screening	no further screening	no
184	Pubmed	32969234	An Agenda for Addressing Multimorbidity and Racial and Ethnic Disparities in Alzheimer's Disease and Related Dementia	10.1177/1533317520960874	English	An Agenda for Addressing Multimorbidity and Racial and Ethnic Disparities in Alzheimer's Disease and Related Dementia	1	0	0	duplicate	no	no further screening	no further screening	no further screening	no further screening	no	-
185	Medline	32969234	An Agenda for Addressing Multimorbidity and Racial and Ethnic Disparities in Alzheimer's Disease and Related Dementia.	10.1177/1533317520960874	English	An Agenda for Addressing Multimorbidity and Racial and Ethnic Disparities in Alzheimer's Disease and Related Dementia	1	0	0	keep record	no	MLTC study	no	no further screening	no further screening	no
186	Pubmed	32996024	Geographic Mobility, Place Attachment, and the Changing Geography of Sex among African American and Latinx MSM Who Use Substances in Los Angeles	10.1007/s11524-020-00481-3	English	Geographic Mobility, Place Attachment, and the Changing Geography of Sex among African American and Latinx MSM Who Use Substances in Los Angeles	1	0	0	duplicate	no	no further screening	no further screening	no further screening	no further screening	no	-
187	Medline	32996024	Geographic Mobility, Place Attachment, and the Changing Geography of Sex among African American and Latinx MSM Who Use Substances in Los Angeles.	10.1007/s11524-020-00481-3	English	Geographic Mobility, Place Attachment, and the Changing Geography of Sex among African American and Latinx MSM Who Use Substances in Los Angeles	1	0	0	keep record	no	no	no further screening	no further screening	no further screening	no
188	Pubmed	33431490	Multiplicity and complexity: a qualitative exploration of influences on prescribing in UK general practice	10.1136/bmjopen-2020-041460	English	Multiplicity and complexity: a qualitative exploration of influences on prescribing in UK general practice	1	0	0	duplicate	no	no further screening	no further screening	no further screening	no further screening	no	-
189	Medline	33431490	Multiplicity and complexity: a qualitative exploration of influences on prescribing in UK general practice.	10.1136/bmjopen-2020-041460	English	Multiplicity and complexity: a qualitative exploration of influences on prescribing in UK general practice	1	0	0	keep record	no	no	no further screening	no further screening	no further screening	no
190	Pubmed	33509413	Is necessity also the mother of implementation? COVID-19 and the implementation of evidence-based treatments for opioid use disorders	10.1016/j.jsat.2020.108210	English	Is necessity also the mother of implementation? COVID-19 and the implementation of evidence-based treatments for opioid use disorders	1	0	0	duplicate	no	no further screening	no further screening	no further screening	no further screening	no	-
191	Medline	33509413	Is necessity also the mother of implementation? COVID-19 and the implementation of evidence-based treatments for opioid use disorders.	10.1016/j.jsat.2020.108210	English	Is necessity also the mother of implementation? COVID-19 and the implementation of evidence-based treatments for opioid use disorders	1	0	0	keep record	no	no	no further screening	no further screening	no further screening	no
192	Pubmed	33622042	COVID-19, Structural Racism, and Mental Health Inequities: Policy Implications for an Emerging Syndemic	10.1176/appi.ps.202000725	English	COVID-19, Structural Racism, and Mental Health Inequities: Policy Implications for an Emerging Syndemic	1	0	0	duplicate	no	no further screening	no further screening	no further screening	no further screening	no	-
193	Medline	33622042	COVID-19, Structural Racism, and Mental Health Inequities: Policy Implications for an Emerging Syndemic.	10.1176/appi.ps.202000725	English	COVID-19, Structural Racism, and Mental Health Inequities: Policy Implications for an Emerging Syndemic	1	0	0	keep record	no	no	no further screening	no further screening	no further screening	no
194	Pubmed	33642069	Intersectionality and syndemics: A commentary	10.1016/j.socscimed.2021.113783	English	Intersectionality and syndemics: A commentary	1	0	0	duplicate	no	no further screening	no further screening	no further screening	no further screening	no	-
195	Medline	33642069	Intersectionality and syndemics: A commentary.	10.1016/j.socscimed.2021.113783	English	Intersectionality and syndemics: A commentary	1	0	0	keep record	no	MLTC study	no	no further screening	no further screening	no
196	Pubmed	33676763	Intersectionality and Syndemics: A Reply to Sangaramoorthy and Benton	10.1016/j.socscimed.2021.113786	English	Intersectionality and Syndemics: A Reply to Sangaramoorthy and Benton	1	0	0	duplicate	no	no further screening	no further screening	no further screening	no further screening	no	-
197	Medline	33676763	Intersectionality and Syndemics: A Reply to Sangaramoorthy and Benton.	10.1016/j.socscimed.2021.113786	English	Intersectionality and Syndemics: A Reply to Sangaramoorthy and Benton	1	0	0	keep record	no	MLTC study	no	no further screening	no further screening	no
198	Pubmed	33678479	The relationship between syndemics and intersectionality: A response to the commentary by Sangaramoorthy and Benton	10.1016/j.socscimed.2021.113784	English	The relationship between syndemics and intersectionality: A response to the commentary by Sangaramoorthy and Benton	1	0	0	duplicate	no	no further screening	no further screening	no further screening	no further screening	no	-
199	Medline	33678479	The relationship between syndemics and intersectionality: A response to the commentary by Sangaramoorthy and Benton.	10.1016/j.socscimed.2021.113784	English	The relationship between syndemics and intersectionality: A response to the commentary by Sangaramoorthy and Benton	1	0	0	keep record	no	MLTC study	no	no further screening	no further screening	no
200	Pubmed	33791266	COVID/HIV Co-Infection: A Syndemic Perspective on What to Ask and How to Answer	10.3389/fpubh.2021.623468	English	COVID/HIV Co-Infection: A Syndemic Perspective on What to Ask and How to Answer	1	0	0	duplicate	no	no further screening	no further screening	no further screening	no further screening	no	-
201	Medline	33791266	COVID/HIV Co-Infection: A Syndemic Perspective on What to Ask and How to Answer. [Review]	10.3389/fpubh.2021.623468	English	COVID/HIV Co-Infection: A Syndemic Perspective on What to Ask and How to Answer	1	0	0	keep record	no	no	no further screening	no further screening	no further screening	no
202	Pubmed	33934926	Trauma, intellectual and/or developmental disability, and multiple, complex needs: A scoping review of the literature	10.1016/j.ridd.2021.103939	English	Trauma, intellectual and/or developmental disability, and multiple, complex needs: A scoping review of the literature	1	0	0	duplicate	no	no further screening	no further screening	no further screening	no further screening	no	-
203	Medline	33934926	Trauma, intellectual and/or developmental disability, and multiple, complex needs: A scoping review of the literature.	10.1016/j.ridd.2021.103939	English	Trauma, intellectual and/or developmental disability, and multiple, complex needs: A scoping review of the literature	1	0	0	keep record	no	MLTC study	no	no further screening	no further screening	no
204	Pubmed	33988783	The Intersection of Alcohol Use, Gender Based Violence and HIV: Empirical Findings among Disadvantaged Service-Seeking Youth in Kampala, Uganda	10.1007/s10461-021-03301-0	English	The Intersection of Alcohol Use, Gender Based Violence and HIV: Empirical Findings among Disadvantaged Service-Seeking Youth in Kampala, Uganda	1	0	0	duplicate	no	no further screening	no further screening	no further screening	no further screening	no	-
205	Medline	33988783	The Intersection of Alcohol Use, Gender Based Violence and HIV: Empirical Findings among Disadvantaged Service-Seeking Youth in Kampala, Uganda.	10.1007/s10461-021-03301-0	English	The Intersection of Alcohol Use, Gender Based Violence and HIV: Empirical Findings among Disadvantaged Service-Seeking Youth in Kampala, Uganda	1	0	0	keep record	no	no	no further screening	no further screening	no further screening	no
206	Pubmed	34038490	Intersections of food insecurity, violence, poor mental health and substance use among US women living with and at risk for HIV: Evidence of a syndemic in need of attention	10.1371/journal.pone.0252338	English	Intersections of food insecurity, violence, poor mental health and substance use among US women living with and at risk for HIV: Evidence of a syndemic in need of attention	1	0	0	duplicate	no	no further screening	no further screening	no further screening	no further screening	no	-
207	Medline	34038490	Intersections of food insecurity, violence, poor mental health and substance use among US women living with and at risk for HIV: Evidence of a syndemic in need of attention.	10.1371/journal.pone.0252338	English	Intersections of food insecurity, violence, poor mental health and substance use among US women living with and at risk for HIV: Evidence of a syndemic in need of attention	1	0	0	keep record	no	no	no further screening	no further screening	no further screening	no
208	Pubmed	34120849	Gastrointestinal manifestations of human immunodeficiency virus and coronavirus disease 2019: Understanding the intersecting regions between the two epidemics	10.1016/j.ajg.2021.05.014	English	Gastrointestinal manifestations of human immunodeficiency virus and coronavirus disease 2019: Understanding the intersecting regions between the two epidemics	1	0	0	duplicate	no	no further screening	no further screening	no further screening	no further screening	no	-
209	Medline	34120849	Gastrointestinal manifestations of human immunodeficiency virus and coronavirus disease 2019: Understanding the intersecting regions between the two epidemics. [Review]	10.1016/j.ajg.2021.05.014	English	Gastrointestinal manifestations of human immunodeficiency virus and coronavirus disease 2019: Understanding the intersecting regions between the two epidemics	1	0	0	keep record	no	no	no further screening	no further screening	no further screening	no
210	Pubmed	34161180	Using Syndemics and Intersectionality to Explain the Disproportionate COVID-19 Mortality Among Black Men	10.1177/00333549211026799	English	Using Syndemics and Intersectionality to Explain the Disproportionate COVID-19 Mortality Among Black Men	1	0	0	duplicate	no	no further screening	no further screening	no further screening	no further screening	no	-
211	Medline	34161180	Using Syndemics and Intersectionality to Explain the Disproportionate COVID-19 Mortality Among Black Men.	10.1177/00333549211026799	English	Using Syndemics and Intersectionality to Explain the Disproportionate COVID-19 Mortality Among Black Men	1	0	0	keep record	no	MLTC study	Quantitative study	no	no further screening	no
212	Pubmed	34172512	Histopathological effects of electrosurgical interventions in an in vivo porcine model of colonic endoscopic mucosal resection	10.1136/gutjnl-2021-324140	English	Histopathological effects of electrosurgical interventions in an in vivo porcine model of colonic endoscopic mucosal resection	1	0	0	duplicate	no	no further screening	no further screening	no further screening	no further screening	no	-
213	Medline	34172512	Histopathological effects of electrosurgical interventions in an in vivo porcine model of colonic endoscopic mucosal resection.	10.1136/gutjnl-2021-324140	English	Histopathological effects of electrosurgical interventions in an in vivo porcine model of colonic endoscopic mucosal resection	1	0	0	keep record	no	no	no further screening	no further screening	no further screening	no
214	Pubmed	34230919	Health equity during COVID-19: A qualitative study on the consequences of the syndemic on refugees' and asylum seekers' health in reception centres in Bologna (Italy)	10.1016/j.jmh.2021.100057	English	Health equity during COVID-19: A qualitative study on the consequences of the syndemic on refugees' and asylum seekers' health in reception centres in Bologna (Italy)	1	0	0	duplicate	no	no further screening	no further screening	no further screening	no further screening	no	-
215	Medline	34230919	Health equity during COVID-19: A qualitative study on the consequences of the syndemic on refugees' and asylum seekers' health in reception centres in Bologna (Italy).	10.1016/j.jmh.2021.100057	English	Health equity during COVID-19: A qualitative study on the consequences of the syndemic on refugees' and asylum seekers' health in reception centres in Bologna (Italy)	1	0	0	keep record	no	no	no further screening	no further screening	no further screening	no
216	Pubmed	34255615	Aging, care and dependency in multimorbidity: how do relationships affect older Bangladeshi women's use of homecare and health services?	10.1080/08952841.2021.1951115	English	Aging, care and dependency in multimorbidity: how do relationships affect older Bangladeshi women's use of homecare and health services?	0	1	0	duplicate	no	no further screening	no further screening	no further screening	no further screening	no	-
217	Medline	34255615	Aging, care and dependency in multimorbidity: how do relationships affect older Bangladeshi women's use of homecare and health services?.	10.1080/08952841.2021.1951115	English	Aging, care and dependency in multimorbidity: how do relationships affect older Bangladeshi women's use of homecare and health services?	0	1	0	keep record	no	MLTC study	Quantitative study	no	no further screening	no
218	Pubmed	34259646	Web-Based Health Information Seeking Among African American and Hispanic Men Living With Chronic Conditions: Cross-sectional Survey Study	10.2196/26180	English	Web-Based Health Information Seeking Among African American and Hispanic Men Living With Chronic Conditions: Cross-sectional Survey Study	1	0	0	duplicate	no	no further screening	no further screening	no further screening	no further screening	no	-
219	Medline	34259646	Web-Based Health Information Seeking Among African American and Hispanic Men Living With Chronic Conditions: Cross-sectional Survey Study.	10.2196/26180	English	Web-Based Health Information Seeking Among African American and Hispanic Men Living With Chronic Conditions: Cross-sectional Survey Study	1	0	0	keep record	no	no	no further screening	no further screening	no further screening	no
220	Pubmed	34298632	Intersection of Two Checkpoints: Could Inhibiting the DNA Damage Response Checkpoint Rescue Immune Checkpoint-Refractory Cancer?	10.3390/cancers13143415	English	Intersection of Two Checkpoints: Could Inhibiting the DNA Damage Response Checkpoint Rescue Immune Checkpoint-Refractory Cancer?	1	0	0	duplicate	no	no further screening	no further screening	no further screening	no further screening	no	-
221	Medline	34298632	Intersection of Two Checkpoints: Could Inhibiting the DNA Damage Response Checkpoint Rescue Immune Checkpoint-Refractory Cancer?. [Review]	10.3390/cancers13143415	English	Intersection of Two Checkpoints: Could Inhibiting the DNA Damage Response Checkpoint Rescue Immune Checkpoint-Refractory Cancer?	1	0	0	keep record	no	no	no further screening	no further screening	no further screening	no
222	Pubmed	34299897	Antiretroviral Therapy (ART) Adherence and Prenatal Alcohol Use among Women Who Are Pregnant with HIV in South Africa	10.3390/ijerph18147446	English	Antiretroviral Therapy (ART) Adherence and Prenatal Alcohol Use among Women Who Are Pregnant with HIV in South Africa	1	0	0	duplicate	no	no further screening	no further screening	no further screening	no further screening	no	-
223	Medline	34299897	Antiretroviral Therapy (ART) Adherence and Prenatal Alcohol Use among Women Who Are Pregnant with HIV in South Africa.	10.3390/ijerph18147446	English	Antiretroviral Therapy (ART) Adherence and Prenatal Alcohol Use among Women Who Are Pregnant with HIV in South Africa	1	0	0	keep record	no	no	no further screening	no further screening	no further screening	no
224	Pubmed	34354302	Automated segmentation of the optic disc from fundus images using an asymmetric deep learning network	10.1016/j.patcog.2020.107810	English	Automated segmentation of the optic disc from fundus images using an asymmetric deep learning network	1	0	0	duplicate	no	no further screening	no further screening	no further screening	no further screening	no	-
225	Medline	34354302	Automated segmentation of the optic disc from fundus images using an asymmetric deep learning network.	10.1016/j.patcog.2020.107810	English	Automated segmentation of the optic disc from fundus images using an asymmetric deep learning network	1	0	0	keep record	no	no	no further screening	no further screening	no further screening	no
226	Pubmed	34374620	Suicide and the opioid overdose crisis among American Indian and Alaska Natives: a storm on two fronts demanding swift action	10.1080/00952990.2021.1955895	English	Suicide and the opioid overdose crisis among American Indian and Alaska Natives: a storm on two fronts demanding swift action	1	0	0	duplicate	no	no further screening	no further screening	no further screening	no further screening	no	-
227	Medline	34374620	Suicide and the opioid overdose crisis among American Indian and Alaska Natives: a storm on two fronts demanding swift action.	10.1080/00952990.2021.1955895	English	Suicide and the opioid overdose crisis among American Indian and Alaska Natives: a storm on two fronts demanding swift action	1	0	0	keep record	no	no	no further screening	no further screening	no further screening	no
228	Pubmed	34430428	AKT3 and related molecules as potential biomarkers responsible for cryptorchidism and cryptorchidism-induced azoospermia	10.21037/tp-21-31	English	AKT3 and related molecules as potential biomarkers responsible for cryptorchidism and cryptorchidism-induced azoospermia	1	0	0	duplicate	no	no further screening	no further screening	no further screening	no further screening	no	-
229	Medline	34430428	AKT3 and related molecules as potential biomarkers responsible for cryptorchidism and cryptorchidism-induced azoospermia.	10.21037/tp-21-31	English	AKT3 and related molecules as potential biomarkers responsible for cryptorchidism and cryptorchidism-induced azoospermia	1	0	0	keep record	no	no	no further screening	no further screening	no further screening	no
230	Pubmed	34579665	The intersectional effects of ethnicity/race and poverty on health among community-dwelling older adults within multi-ethnic Asian populace: a population-based study	10.1186/s12877-021-02475-5	English	The intersectional effects of ethnicity/race and poverty on health among community-dwelling older adults within multi-ethnic Asian populace: a population-based study	0	0	1	duplicate	no	no further screening	no further screening	no further screening	no further screening	no	-
231	Medline	34579665	The intersectional effects of ethnicity/race and poverty on health among community-dwelling older adults within multi-ethnic Asian populace: a population-based study.	10.1186/s12877-021-02475-5	English	The intersectional effects of ethnicity/race and poverty on health among community-dwelling older adults within multi-ethnic Asian populace: a population-based study	0	0	1	keep record	no	MLTC study	Quantitative study	MLTC as outcome	not used	no	Incorrectly applied intersectional analysis
232	Pubmed	34590498	The Association between Multiple Chronic Conditions and Depressive Symptoms: Intersectional Distinctions by Race, Nativity, and Gender	10.1177/00221465211040174	English	The Association between Multiple Chronic Conditions and Depressive Symptoms: Intersectional Distinctions by Race, Nativity, and Gender	0	1	0	duplicate	no	no further screening	no further screening	no further screening	no further screening	no	-
233	Medline	34590498	The Association between Multiple Chronic Conditions and Depressive Symptoms: Intersectional Distinctions by Race, Nativity, and Gender.	10.1177/00221465211040174	English	The Association between Multiple Chronic Conditions and Depressive Symptoms: Intersectional Distinctions by Race, Nativity, and Gender	0	1	0	keep record	no	MLTC study	Quantitative study	no	no further screening	no
234	Pubmed	34642690	Substance Use Workforce Training Needs during Intersecting Epidemics: An Analysis of Events Offered by a Regional Training Center from 2017-2020	10.21203/rs.3.rs-956280/v1	English	Substance Use Workforce Training Needs during Intersecting Epidemics: An Analysis of Events Offered by a Regional Training Center from 2017-2020	1	0	0	duplicate	yes	no further screening	no further screening	no further screening	no further screening	no	-
235	Medline	34642690	Substance Use Workforce Training Needs during Intersecting Epidemics: An Analysis of Events Offered by a Regional Training Center from 2017-2020.	10.21203/rs.3.rs-956280/v1	English	Substance Use Workforce Training Needs during Intersecting Epidemics: An Analysis of Events Offered by a Regional Training Center from 2017-2020	1	0	0	duplicate	yes	no further screening	no further screening	no further screening	no further screening	no	-
236	Pubmed	34698832	"How I Can Help Me": Self-Care Priorities and Structural Pressures Among Black Older Adults With Diabetes	10.1093/geront/gnab157	English	"How I Can Help Me": Self-Care Priorities and Structural Pressures Among Black Older Adults With Diabetes	1	0	0	duplicate	no	no further screening	no further screening	no further screening	no further screening	no	-
237	Medline	34698832	"How I Can Help Me": Self-Care Priorities and Structural Pressures Among Black Older Adults With Diabetes.	10.1093/geront/gnab157	English	"How I Can Help Me": Self-Care Priorities and Structural Pressures Among Black Older Adults With Diabetes	1	0	0	keep record	no	no	no further screening	no further screening	no further screening	no
238	Pubmed	34730639	The role of the Brazilian Unified Health System in combating the global syndemic and in the development sustainable food systems	10.1590/1413-812320212610.11702021	English	The role of the Brazilian Unified Health System in combating the global syndemic and in the development sustainable food systems	1	0	0	duplicate	no	no further screening	no further screening	no further screening	no further screening	no	-
239	Medline	34730639	The role of the Brazilian Unified Health System in combating the global syndemic and in the development sustainable food systems. [Portuguese, English]	10.1590/1413-812320212610.11702021	English	The role of the Brazilian Unified Health System in combating the global syndemic and in the development sustainable food systems	1	0	0	keep record	no	MLTC study	no	no further screening	no further screening	no
240	Pubmed	34797928	The COVID-19/racial injustice syndemic and mental health among Black Americans: The roles of general and race-related COVID worry, cultural mistrust, and perceived discrimination	10.1002/jcop.22747	English	The COVID-19/racial injustice syndemic and mental health among Black Americans: The roles of general and race-related COVID worry, cultural mistrust, and perceived discrimination	1	0	0	duplicate	no	no further screening	no further screening	no further screening	no further screening	no	-
241	Medline	34797928	The COVID-19/racial injustice syndemic and mental health among Black Americans: The roles of general and race-related COVID worry, cultural mistrust, and perceived discrimination.	10.1002/jcop.22747	English	The COVID-19/racial injustice syndemic and mental health among Black Americans: The roles of general and race-related COVID worry, cultural mistrust, and perceived discrimination	1	0	0	keep record	no	no	no further screening	no further screening	no further screening	no
242	Pubmed	34806825	Variant connective tissue (joint hypermobility) and dysautonomia are associated with multimorbidity at the intersection between physical and psychological health	10.1002/ajmg.c.31957	English	Variant connective tissue (joint hypermobility) and dysautonomia are associated with multimorbidity at the intersection between physical and psychological health	1	0	0	duplicate	no	no further screening	no further screening	no further screening	no further screening	no	-
243	Medline	34806825	Variant connective tissue (joint hypermobility) and dysautonomia are associated with multimorbidity at the intersection between physical and psychological health.	10.1002/ajmg.c.31957	English	Variant connective tissue (joint hypermobility) and dysautonomia are associated with multimorbidity at the intersection between physical and psychological health	1	0	0	keep record	no	no	no further screening	no further screening	no further screening	no
244	Pubmed	34826067	Social and Behavioral Impacts of COVID-19 on People Living with HIV: Review of the First Year of Research	10.1007/s11904-021-00593-8	English	Social and Behavioral Impacts of COVID-19 on People Living with HIV: Review of the First Year of Research	1	0	0	duplicate	no	no further screening	no further screening	no further screening	no further screening	no	-
245	Medline	34826067	Social and Behavioral Impacts of COVID-19 on People Living with HIV: Review of the First Year of Research. [Review]	10.1007/s11904-021-00593-8	English	Social and Behavioral Impacts of COVID-19 on People Living with HIV: Review of the First Year of Research	1	0	0	keep record	no	MLTC study	no	no further screening	no further screening	no
246	Pubmed	34869819	COVID-19 severity determinants inferred through ecological and epidemiological modeling	10.1016/j.onehlt.2021.100355	English	COVID-19 severity determinants inferred through ecological and epidemiological modeling	1	0	0	duplicate	no	no further screening	no further screening	no further screening	no further screening	no	-
247	Medline	34869819	COVID-19 severity determinants inferred through ecological and epidemiological modeling.	10.1016/j.onehlt.2021.100355	English	COVID-19 severity determinants inferred through ecological and epidemiological modeling	1	0	0	keep record	no	no	no further screening	no further screening	no further screening	no
248	Pubmed	34949204	Identification and development of a novel 5-gene diagnostic model based on immune infiltration analysis of osteoarthritis	10.1186/s12967-021-03183-9	English	Identification and development of a novel 5-gene diagnostic model based on immune infiltration analysis of osteoarthritis	1	0	0	duplicate	no	no further screening	no further screening	no further screening	no further screening	no	-
249	Medline	34949204	Identification and development of a novel 5-gene diagnostic model based on immune infiltration analysis of osteoarthritis.	10.1186/s12967-021-03183-9	English	Identification and development of a novel 5-gene diagnostic model based on immune infiltration analysis of osteoarthritis	1	0	0	keep record	no	no	no further screening	no further screening	no further screening	no
250	Pubmed	35120756	Syndemics and intersectionality: A response commentary	10.1016/j.socscimed.2022.114743	English	Syndemics and intersectionality: A response commentary	1	0	0	duplicate	no	no further screening	no further screening	no further screening	no further screening	no	-
251	Medline	35120756	Syndemics and intersectionality: A response commentary.	10.1016/j.socscimed.2022.114743	English	Syndemics and intersectionality: A response commentary	1	0	0	keep record	no	no	no further screening	no further screening	no further screening	no
252	Pubmed	35139291	Intersection of complexity and high utilization among health center patients aged 18 to 64 years	10.37765/ajmc.2022.88751	English	Intersection of complexity and high utilization among health center patients aged 18 to 64 years	1	0	0	duplicate	no	no further screening	no further screening	no further screening	no further screening	no	-
253	Medline	35139291	Intersection of complexity and high utilization among health center patients aged 18 to 64 years.	10.37765/ajmc.2022.88751	English	Intersection of complexity and high utilization among health center patients aged 18 to 64 years	1	0	0	keep record	no	no	no further screening	no further screening	no further screening	no
254	Pubmed	35151359	Identification of potential autophagy-related genes in steroid-induced osteonecrosis of the femoral head via bioinformatics analysis and experimental verification	10.1186/s13018-022-02977-x	English	Identification of potential autophagy-related genes in steroid-induced osteonecrosis of the femoral head via bioinformatics analysis and experimental verification	1	0	0	duplicate	no	no further screening	no further screening	no further screening	no further screening	no	-
255	Medline	35151359	Identification of potential autophagy-related genes in steroid-induced osteonecrosis of the femoral head via bioinformatics analysis and experimental verification.	10.1186/s13018-022-02977-x	English	Identification of potential autophagy-related genes in steroid-induced osteonecrosis of the femoral head via bioinformatics analysis and experimental verification	1	0	0	keep record	no	no	no further screening	no further screening	no further screening	no
256	Pubmed	35197892	Establishing a Research Agenda for Suicide Prevention Among Veterans Experiencing Homelessness	10.3389/fpsyg.2022.683147	English	Establishing a Research Agenda for Suicide Prevention Among Veterans Experiencing Homelessness	1	0	0	duplicate	no	no further screening	no further screening	no further screening	no further screening	no	-
257	Medline	35197892	Establishing a Research Agenda for Suicide Prevention Among Veterans Experiencing Homelessness.	10.3389/fpsyg.2022.683147	English	Establishing a Research Agenda for Suicide Prevention Among Veterans Experiencing Homelessness	1	0	0	keep record	no	no	no further screening	no further screening	no further screening	no
258	Pubmed	35307059	[Bioinformatics analysis of ventilator-induced lung injury genome microarray based on gene expression omnibus database and key gene verification]	10.3760/cma.j.cn121430-20210823-01260	Chinese	[Bioinformatics analysis of ventilator-induced lung injury genome microarray based on gene expression omnibus database and key gene verification]	1	0	0	duplicate	no	no further screening	no further screening	no further screening	no further screening	no	-
259	Medline	35307059	[Bioinformatics analysis of ventilator-induced lung injury genome microarray based on gene expression omnibus database and key gene verification]. [Chinese]	10.3760/cma.j.cn121430-20210823-01260	Chinese	[Bioinformatics analysis of ventilator-induced lung injury genome microarray based on gene expression omnibus database and key gene verification]	1	0	0	keep record	no	no	no further screening	no further screening	no further screening	no
260	Pubmed	35345996	Mechanism Research of Platelet Core Marker Prediction and Molecular Recognition in Cardiovascular Events	10.2174/1386207325666220328091748	English	Mechanism Research of Platelet Core Marker Prediction and Molecular Recognition in Cardiovascular Events	1	0	0	duplicate	no	no further screening	no further screening	no further screening	no further screening	no	-
261	Medline	35345996	Mechanism Research of Platelet Core Marker Prediction and Molecular Recognition in Cardiovascular Events.	10.2174/1386207325666220328091748	English	Mechanism Research of Platelet Core Marker Prediction and Molecular Recognition in Cardiovascular Events	1	0	0	keep record	no	no	no further screening	no further screening	no further screening	no
262	Pubmed	35346316	Intersections between COVID-19 and socio-economic mental health stressors in the lives of South African adolescent girls and young women	10.1186/s13034-022-00457-y	English	Intersections between COVID-19 and socio-economic mental health stressors in the lives of South African adolescent girls and young women	1	0	0	duplicate	no	no further screening	no further screening	no further screening	no further screening	no	-
263	Medline	35346316	Intersections between COVID-19 and socio-economic mental health stressors in the lives of South African adolescent girls and young women.	10.1186/s13034-022-00457-y	English	Intersections between COVID-19 and socio-economic mental health stressors in the lives of South African adolescent girls and young women	1	0	0	keep record	no	no	no further screening	no further screening	no further screening	no
264	Pubmed	35404686	Malaria Epidemiology and COVID-19 Pandemic: Are They Interrelated?	10.1089/omi.2021.0227	English	Malaria Epidemiology and COVID-19 Pandemic: Are They Interrelated?	1	0	0	duplicate	no	no further screening	no further screening	no further screening	no further screening	no	-
265	Medline	35404686	Malaria Epidemiology and COVID-19 Pandemic: Are They Interrelated?.	10.1089/omi.2021.0227	English	Malaria Epidemiology and COVID-19 Pandemic: Are They Interrelated?	1	0	0	keep record	no	no	no further screening	no further screening	no further screening	no
266	Pubmed	35409964	Empowering Our People: Syndemic Moderators and Effects of a Culturally Adapted, Evidence-Based Intervention for Sexual Risk Reduction among Native Americans with Binge Substance Use	10.3390/ijerph19074283	English	Empowering Our People: Syndemic Moderators and Effects of a Culturally Adapted, Evidence-Based Intervention for Sexual Risk Reduction among Native Americans with Binge Substance Use	1	0	0	duplicate	no	no further screening	no further screening	no further screening	no further screening	no	-
267	Medline	35409964	Empowering Our People: Syndemic Moderators and Effects of a Culturally Adapted, Evidence-Based Intervention for Sexual Risk Reduction among Native Americans with Binge Substance Use.	10.3390/ijerph19074283	English	Empowering Our People: Syndemic Moderators and Effects of a Culturally Adapted, Evidence-Based Intervention for Sexual Risk Reduction among Native Americans with Binge Substance Use	1	0	0	keep record	no	no	no further screening	no further screening	no further screening	no
268	Pubmed	35416928	Association of COVID-19 and Endemic Systemic Racism With Postpartum Anxiety and Depression Among Black Birthing Individuals	10.1001/jamapsychiatry.2022.0597	English	Association of COVID-19 and Endemic Systemic Racism With Postpartum Anxiety and Depression Among Black Birthing Individuals	1	0	0	duplicate	no	no further screening	no further screening	no further screening	no further screening	no	-
269	Medline	35416928	Association of COVID-19 and Endemic Systemic Racism With Postpartum Anxiety and Depression Among Black Birthing Individuals.	10.1001/jamapsychiatry.2022.0597	English	Association of COVID-19 and Endemic Systemic Racism With Postpartum Anxiety and Depression Among Black Birthing Individuals	1	0	0	keep record	no	no	no further screening	no further screening	no further screening	no
270	Pubmed	35432371	SLAMF8 Participates in Acute Renal Transplant Rejection via TLR4 Pathway on Pro-Inflammatory Macrophages	10.3389/fimmu.2022.846695	English	SLAMF8 Participates in Acute Renal Transplant Rejection via TLR4 Pathway on Pro-Inflammatory Macrophages	1	0	0	duplicate	no	no further screening	no further screening	no further screening	no further screening	no	-
271	Medline	35432371	SLAMF8 Participates in Acute Renal Transplant Rejection via TLR4 Pathway on Pro-Inflammatory Macrophages.	10.3389/fimmu.2022.846695	English	SLAMF8 Participates in Acute Renal Transplant Rejection via TLR4 Pathway on Pro-Inflammatory Macrophages	1	0	0	keep record	no	no	no further screening	no further screening	no further screening	no
272	Pubmed	35497401	Using COVID-19 Surveillance Systems to Identify and Monitor Disparities: Best Practices and Recommendations	10.18865/ed.32.2.151	English	Using COVID-19 Surveillance Systems to Identify and Monitor Disparities: Best Practices and Recommendations	1	0	0	duplicate	no	no further screening	no further screening	no further screening	no further screening	no	-
273	Medline	35497401	Using COVID-19 Surveillance Systems to Identify and Monitor Disparities: Best Practices and Recommendations.	10.18865/ed.32.2.151	English	Using COVID-19 Surveillance Systems to Identify and Monitor Disparities: Best Practices and Recommendations	1	0	0	keep record	no	no	no further screening	no further screening	no further screening	no
274	Pubmed	35512269	The Syndemic of Inequity and COVID-19 in Virtual Care	10.2196/37717	English	The Syndemic of Inequity and COVID-19 in Virtual Care	1	0	0	duplicate	no	no further screening	no further screening	no further screening	no further screening	no	-
275	Medline	35512269	The Syndemic of Inequity and COVID-19 in Virtual Care.	10.2196/37717	English	The Syndemic of Inequity and COVID-19 in Virtual Care	1	0	0	keep record	no	no	no further screening	no further screening	no further screening	no
276	Pubmed	35559040	Anti-POSTN and Anti-TIMP1 Autoantibodies as Diagnostic Markers in Esophageal Squamous Cell Carcinoma	10.3389/fgene.2022.860611	English	Anti-POSTN and Anti-TIMP1 Autoantibodies as Diagnostic Markers in Esophageal Squamous Cell Carcinoma	1	0	0	duplicate	no	no further screening	no further screening	no further screening	no further screening	no	-
277	Medline	35559040	Anti-POSTN and Anti-TIMP1 Autoantibodies as Diagnostic Markers in Esophageal Squamous Cell Carcinoma.	10.3389/fgene.2022.860611	English	Anti-POSTN and Anti-TIMP1 Autoantibodies as Diagnostic Markers in Esophageal Squamous Cell Carcinoma	1	0	0	keep record	no	no	no further screening	no further screening	no further screening	no
278	Pubmed	35580257	Intersectional Experienced Stigma and Psychosocial Syndemic Conditions in a Sample of Black Men Who Have Sex with Men Engaged in Sex Work (BMSM-SW) from Six US Cities	10.1080/00224499.2022.2072799	English	Intersectional Experienced Stigma and Psychosocial Syndemic Conditions in a Sample of Black Men Who Have Sex with Men Engaged in Sex Work (BMSM-SW) from Six US Cities	1	0	0	duplicate	no	no further screening	no further screening	no further screening	no further screening	no	-
279	Medline	35580257	Intersectional Experienced Stigma and Psychosocial Syndemic Conditions in a Sample of Black Men Who Have Sex with Men Engaged in Sex Work (BMSM-SW) from Six US Cities.	10.1080/00224499.2022.2072799	English	Intersectional Experienced Stigma and Psychosocial Syndemic Conditions in a Sample of Black Men Who Have Sex with Men Engaged in Sex Work (BMSM-SW) from Six US Cities	1	0	0	keep record	no	no	no further screening	no further screening	no further screening	no
280	Pubmed	35619982	Characteristics and Outcomes of SARS-CoV-2 Infection Among Adults Living With HIV In Delaware:: The Story of a Syndemic During the First 12 Months of the SARS-CoV-2 Pandemic	10.32481/djph.2021.12.016	English	Characteristics and Outcomes of SARS-CoV-2 Infection Among Adults Living With HIV In Delaware:: The Story of a Syndemic During the First 12 Months of the SARS-CoV-2 Pandemic	1	0	0	duplicate	no	no further screening	no further screening	no further screening	no further screening	no	-
281	Medline	35619982	Characteristics and Outcomes of SARS-CoV-2 Infection Among Adults Living With HIV In Delaware:: The Story of a Syndemic During the First 12 Months of the SARS-CoV-2 Pandemic.	10.32481/djph.2021.12.016	English	Characteristics and Outcomes of SARS-CoV-2 Infection Among Adults Living With HIV In Delaware:: The Story of a Syndemic During the First 12 Months of the SARS-CoV-2 Pandemic	1	0	0	keep record	no	no	no further screening	no further screening	no further screening	no
282	Pubmed	35643515	Substance use workforce training needs during intersecting epidemics: an analysis of events offered by a regional training center from 2017 to 2020	10.1186/s12889-022-13500-6	English	Substance use workforce training needs during intersecting epidemics: an analysis of events offered by a regional training center from 2017 to 2020	1	0	0	duplicate	no	no further screening	no further screening	no further screening	no further screening	no	-
283	Medline	35643515	Substance use workforce training needs during intersecting epidemics: an analysis of events offered by a regional training center from 2017 to 2020.	10.1186/s12889-022-13500-6	English	Substance use workforce training needs during intersecting epidemics: an analysis of events offered by a regional training center from 2017 to 2020	1	0	0	keep record	no	no	no further screening	no further screening	no further screening	no
284	Pubmed	35661018	Abuse in the Continua: HIV Prevention and Care Outcomes and Syndemic Conditions Associated with Intimate Partner Violence Among Black Gay and Bisexual Men in the Southern United States	10.1007/s10461-022-03705-6	English	Abuse in the Continua: HIV Prevention and Care Outcomes and Syndemic Conditions Associated with Intimate Partner Violence Among Black Gay and Bisexual Men in the Southern United States	0	1	0	duplicate	no	no further screening	no further screening	no further screening	no further screening	no	-
285	Medline	35661018	Abuse in the Continua: HIV Prevention and Care Outcomes and Syndemic Conditions Associated with Intimate Partner Violence Among Black Gay and Bisexual Men in the Southern United States.	10.1007/s10461-022-03705-6	English	Abuse in the Continua: HIV Prevention and Care Outcomes and Syndemic Conditions Associated with Intimate Partner Violence Among Black Gay and Bisexual Men in the Southern United States	0	1	0	keep record	no	no	no further screening	no further screening	no further screening	no
286	Pubmed	35713142	CD163 in Macrophages: A Potential Biomarker for Predicting the Progression of Diabetic Nephropathy based on Bioinformatics Analysis	10.2174/1871530322666220616102754	English	CD163 in Macrophages: A Potential Biomarker for Predicting the Progression of Diabetic Nephropathy based on Bioinformatics Analysis	1	0	0	duplicate	no	no further screening	no further screening	no further screening	no further screening	no	-
287	Medline	35713142	CD163 in Macrophages: A Potential Biomarker for Predicting the Progression of Diabetic Nephropathy based on Bioinformatics Analysis.	10.2174/1871530322666220616102754	English	CD163 in Macrophages: A Potential Biomarker for Predicting the Progression of Diabetic Nephropathy based on Bioinformatics Analysis	1	0	0	keep record	no	no	no further screening	no further screening	no further screening	no
288	Pubmed	35720320	Mechanism of COVID-19-Related Proteins in Spinal Tuberculosis: Immune Dysregulation	10.3389/fimmu.2022.882651	English	Mechanism of COVID-19-Related Proteins in Spinal Tuberculosis: Immune Dysregulation	1	0	0	duplicate	no	no further screening	no further screening	no further screening	no further screening	no	-
289	Medline	35720320	Mechanism of COVID-19-Related Proteins in Spinal Tuberculosis: Immune Dysregulation.	10.3389/fimmu.2022.882651	English	Mechanism of COVID-19-Related Proteins in Spinal Tuberculosis: Immune Dysregulation	1	0	0	keep record	no	no	no further screening	no further screening	no further screening	no
290	Pubmed	35722400	A ceRNA regulatory network in systemic lupus erythematosus and its molecular interplay with cancer	10.21037/atm-22-1533	English	A ceRNA regulatory network in systemic lupus erythematosus and its molecular interplay with cancer	1	0	0	duplicate	no	no further screening	no further screening	no further screening	no further screening	no	-
291	Medline	35722400	A ceRNA regulatory network in systemic lupus erythematosus and its molecular interplay with cancer.	10.21037/atm-22-1533	English	A ceRNA regulatory network in systemic lupus erythematosus and its molecular interplay with cancer	1	0	0	keep record	no	no	no further screening	no further screening	no further screening	no
292	Pubmed	35763739	Integrating Intersectional and Syndemic Frameworks for Ending the US HIV Epidemic	10.2105/AJPH.2021.306634	English	Integrating Intersectional and Syndemic Frameworks for Ending the US HIV Epidemic	0	0	1	duplicate	no	no further screening	no further screening	no further screening	no further screening	no	-
293	Medline	35763739	Integrating Intersectional and Syndemic Frameworks for Ending the US HIV Epidemic.	10.2105/AJPH.2021.306634	English	Integrating Intersectional and Syndemic Frameworks for Ending the US HIV Epidemic	0	0	1	keep record	no	MLTC study	no	no further screening	no further screening	no
294	Pubmed	35774412	Znet: Deep Learning Approach for 2D MRI Brain Tumor Segmentation	10.1109/JTEHM.2022.3176737	English	Znet: Deep Learning Approach for 2D MRI Brain Tumor Segmentation	1	0	0	duplicate	no	no further screening	no further screening	no further screening	no further screening	no	-
295	Medline	35774412	Znet: Deep Learning Approach for 2D MRI Brain Tumor Segmentation.	10.1109/JTEHM.2022.3176737	English	Znet: Deep Learning Approach for 2D MRI Brain Tumor Segmentation	1	0	0	keep record	no	no	no further screening	no further screening	no further screening	no
296	Pubmed	35775786	Strengthening systems of care for people with or at risk for HIV, HCV and opioid use disorder: a call for enhanced data collection	10.1080/07853890.2022.2084154	English	Strengthening systems of care for people with or at risk for HIV, HCV and opioid use disorder: a call for enhanced data collection	1	0	0	duplicate	no	no further screening	no further screening	no further screening	no further screening	no	-
297	Medline	35775786	Strengthening systems of care for people with or at risk for HIV, HCV and opioid use disorder: a call for enhanced data collection.	10.1080/07853890.2022.2084154	English	Strengthening systems of care for people with or at risk for HIV, HCV and opioid use disorder: a call for enhanced data collection	1	0	0	keep record	no	no	no further screening	no further screening	no further screening	no
298	Pubmed	35790226	Age, multimorbidity and dementia with health care costs in older people in Alberta: a population-based retrospective cohort study	10.9778/cmajo.20210035	English	Age, multimorbidity and dementia with health care costs in older people in Alberta: a population-based retrospective cohort study	0	1	0	duplicate	no	no further screening	no further screening	no further screening	no further screening	no	-
299	Scopus	35790226	Age, multimorbidity and dementia with health care costs in older people in Alberta: a population-based retrospective cohort study	10.9778/cmajo.20210035	English	Age, multimorbidity and dementia with health care costs in older people in Alberta: a population-based retrospective cohort study	0	1	0	keep record	no	MLTC study	Quantitative study	no	no further screening	no
300	Medline	35790226	Age, multimorbidity and dementia with health care costs in older people in Alberta: a population-based retrospective cohort study.	10.9778/cmajo.20210035	English	Age, multimorbidity and dementia with health care costs in older people in Alberta: a population-based retrospective cohort study	0	1	0	duplicate	no	no further screening	no further screening	no further screening	no further screening	no	-
301	Pubmed	35815279	CUL3 and COPS5 Related to the Ubiquitin-Proteasome Pathway Are Potential Genes for Muscle Atrophy in Mice	10.1155/2022/1488905	English	CUL3 and COPS5 Related to the Ubiquitin-Proteasome Pathway Are Potential Genes for Muscle Atrophy in Mice	1	0	0	keep record	no	no	no further screening	no further screening	no further screening	no
302	Medline	35815279	CUL3 and COPS5 Related to the Ubiquitin-Proteasome Pathway Are Potential Genes for Muscle Atrophy in Mice.	10.1155/2022/1488905	English	CUL3 and COPS5 Related to the Ubiquitin-Proteasome Pathway Are Potential Genes for Muscle Atrophy in Mice	1	0	0	duplicate	no	no further screening	no further screening	no further screening	no further screening	no	-
303	Pubmed	35819879	Intersectional stigma and gender non-affirmation hinder HIV care engagement among transgender women living with HIV in India	10.1080/09540121.2022.2099511	English	Intersectional stigma and gender non-affirmation hinder HIV care engagement among transgender women living with HIV in India	1	0	0	keep record	no	no	no further screening	no further screening	no further screening	no
304	Medline	35819879	Intersectional stigma and gender non-affirmation hinder HIV care engagement among transgender women living with HIV in India.	10.1080/09540121.2022.2099511	English	Intersectional stigma and gender non-affirmation hinder HIV care engagement among transgender women living with HIV in India	1	0	0	duplicate	no	no further screening	no further screening	no further screening	no further screening	no	-
305	Pubmed	35821800	Roadmap for Sex-Responsive Influenza and COVID-19 Vaccine Research in Older Adults	10.3389/fragi.2022.836642	English	Roadmap for Sex-Responsive Influenza and COVID-19 Vaccine Research in Older Adults	1	0	0	keep record	no	no	no further screening	no further screening	no further screening	no
306	Medline	35821800	Roadmap for Sex-Responsive Influenza and COVID-19 Vaccine Research in Older Adults. [Review]	10.3389/fragi.2022.836642	English	Roadmap for Sex-Responsive Influenza and COVID-19 Vaccine Research in Older Adults	1	0	0	duplicate	no	no further screening	no further screening	no further screening	no further screening	no	-
307	Pubmed	35854324	Qualitative study of patient experiences of mental distress during TB investigation and treatment in Zambia	10.1186/s40359-022-00881-x	English	Qualitative study of patient experiences of mental distress during TB investigation and treatment in Zambia	1	0	0	keep record	no	no	no further screening	no further screening	no further screening	no
308	Medline	35854324	Qualitative study of patient experiences of mental distress during TB investigation and treatment in Zambia.	10.1186/s40359-022-00881-x	English	Qualitative study of patient experiences of mental distress during TB investigation and treatment in Zambia	1	0	0	duplicate	no	no further screening	no further screening	no further screening	no further screening	no	-
309	Pubmed	35873639	Network Pharmacology-Based Investigation on the Mechanism of the JinGuanLan Formula in Treating Acne Vulgaris	10.1155/2022/6944792	English	Network Pharmacology-Based Investigation on the Mechanism of the JinGuanLan Formula in Treating Acne Vulgaris	1	0	0	keep record	no	no	no further screening	no further screening	no further screening	no
310	Medline	35873639	Network Pharmacology-Based Investigation on the Mechanism of the JinGuanLan Formula in Treating Acne Vulgaris.	10.1155/2022/6944792	English	Network Pharmacology-Based Investigation on the Mechanism of the JinGuanLan Formula in Treating Acne Vulgaris	1	0	0	duplicate	no	no further screening	no further screening	no further screening	no further screening	no	-
311	Pubmed	35912661	Reconsidering Community-Engaged Research Through a Syndemic Theoretical Framework: Lessons from COVID-19	10.1353/cpr.2022.0042	English	Reconsidering Community-Engaged Research Through a Syndemic Theoretical Framework: Lessons from COVID-19	1	0	0	keep record	no	no	no further screening	no further screening	no further screening	no
312	Medline	35912661	Reconsidering Community-Engaged Research Through a Syndemic Theoretical Framework: Lessons from COVID-19.	10.1353/cpr.2022.0042	English	Reconsidering Community-Engaged Research Through a Syndemic Theoretical Framework: Lessons from COVID-19	1	0	0	duplicate	no	no further screening	no further screening	no further screening	no further screening	no	-
313	Pubmed	35946615	COVID-19 vulnerability among Brazilian sexual and gender minorities: a cross-sectional study	10.1590/0102-311XEN234421	English	COVID-19 vulnerability among Brazilian sexual and gender minorities: a cross-sectional study	1	0	0	keep record	no	no	no further screening	no further screening	no further screening	no
314	Medline	35946615	COVID-19 vulnerability among Brazilian sexual and gender minorities: a cross-sectional study.	10.1590/0102-311XEN234421	English	COVID-19 vulnerability among Brazilian sexual and gender minorities: a cross-sectional study	1	0	0	duplicate	no	no further screening	no further screening	no further screening	no further screening	no	-
315	Pubmed	35962805	Syndemic relationship of depressive symptoms, substance use, and suicidality in transgender youth: a cross-sectional study using the U.S. youth risk behavior surveillance system	10.1007/s00127-022-02348-1	English	Syndemic relationship of depressive symptoms, substance use, and suicidality in transgender youth: a cross-sectional study using the U.S. youth risk behavior surveillance system	1	0	0	keep record	no	no	no further screening	no further screening	no further screening	no
316	Medline	35962805	Syndemic relationship of depressive symptoms, substance use, and suicidality in transgender youth: a cross-sectional study using the U.S. youth risk behavior surveillance system.	10.1007/s00127-022-02348-1	English	Syndemic relationship of depressive symptoms, substance use, and suicidality in transgender youth: a cross-sectional study using the U.S. youth risk behavior surveillance system	1	0	0	duplicate	no	no further screening	no further screening	no further screening	no further screening	no	-
317	Pubmed	35967373	Systematic identification of key extracellular proteins as the potential biomarkers in lupus nephritis	10.3389/fimmu.2022.915784	English	Systematic identification of key extracellular proteins as the potential biomarkers in lupus nephritis	1	0	0	keep record	no	no	no further screening	no further screening	no further screening	no
318	Medline	35967373	Systematic identification of key extracellular proteins as the potential biomarkers in lupus nephritis.	10.3389/fimmu.2022.915784	English	Systematic identification of key extracellular proteins as the potential biomarkers in lupus nephritis	1	0	0	duplicate	no	no further screening	no further screening	no further screening	no further screening	no	-
319	Pubmed	35986818	Co-occurring Epidemic Conditions Among Southern U.S. Black Men Who Have Sex with Men in an Online eHealth Intervention	10.1007/s10461-022-03799-y	English	Co-occurring Epidemic Conditions Among Southern U.S. Black Men Who Have Sex with Men in an Online eHealth Intervention	1	0	0	keep record	no	no	no further screening	no further screening	no further screening	no
320	Medline	35986818	Co-occurring Epidemic Conditions Among Southern U.S. Black Men Who Have Sex with Men in an Online eHealth Intervention.	10.1007/s10461-022-03799-y	English	Co-occurring Epidemic Conditions Among Southern U.S. Black Men Who Have Sex with Men in an Online eHealth Intervention	1	0	0	duplicate	no	no further screening	no further screening	no further screening	no further screening	no	-
321	Pubmed	36044754	Chronic Care for All? The Intersecting Roles of Race and Immigration in Shaping Multimorbidity, Primary Care Coordination, and Unmet Health Care Needs Among Older Canadians	10.1093/geronb/gbac125	English	Chronic Care for All? The Intersecting Roles of Race and Immigration in Shaping Multimorbidity, Primary Care Coordination, and Unmet Health Care Needs Among Older Canadians	0	0	1	keep record	no	MLTC study	no	no further screening	no further screening	no
322	Medline	36044754	Chronic Care for All? The Intersecting Roles of Race and Immigration in Shaping Multimorbidity, Primary Care Coordination, and Unmet Health Care Needs Among Older Canadians.	10.1093/geronb/gbac125	English	Chronic Care for All? The Intersecting Roles of Race and Immigration in Shaping Multimorbidity, Primary Care Coordination, and Unmet Health Care Needs Among Older Canadians	0	0	1	duplicate	no	no further screening	no further screening	no further screening	no further screening	no	-
323	Pubmed	36062755	Intra-Urban Variation of Intimate Partner Violence Against Women and Men in Kenya: Evidence from the 2014 Kenya Demographic and Health Survey	10.1177/08862605221120893	English	Intra-Urban Variation of Intimate Partner Violence Against Women and Men in Kenya: Evidence from the 2014 Kenya Demographic and Health Survey	1	0	0	keep record	no	no	no further screening	no further screening	no further screening	no
324	Medline	36062755	Intra-Urban Variation of Intimate Partner Violence Against Women and Men in Kenya: Evidence from the 2014 Kenya Demographic and Health Survey.	10.1177/08862605221120893	English	Intra-Urban Variation of Intimate Partner Violence Against Women and Men in Kenya: Evidence from the 2014 Kenya Demographic and Health Survey	1	0	0	duplicate	no	no further screening	no further screening	no further screening	no further screening	no	-
325	Pubmed	36063437	Managing multimorbidity: a qualitative study of the Australian general practitioner experience	10.1093/fampra/cmac096	English	Managing multimorbidity: a qualitative study of the Australian general practitioner experience	1	0	0	keep record	no	MLTC study	no	no further screening	no further screening	no
326	Medline	36063437	Managing multimorbidity: a qualitative study of the Australian general practitioner experience.	10.1093/fampra/cmac096	English	Managing multimorbidity: a qualitative study of the Australian general practitioner experience	1	0	0	duplicate	no	no further screening	no further screening	no further screening	no further screening	no	-
327	Pubmed	36066681	Impact of the COVID-19 Health Crisis on Trans Women and Cis Men Sex Workers in Spain	10.1007/s10508-022-02405-5	English	Impact of the COVID-19 Health Crisis on Trans Women and Cis Men Sex Workers in Spain	1	0	0	keep record	no	no	no further screening	no further screening	no further screening	no
328	Medline	36066681	Impact of the COVID-19 Health Crisis on Trans Women and Cis Men Sex Workers in Spain.	10.1007/s10508-022-02405-5	English	Impact of the COVID-19 Health Crisis on Trans Women and Cis Men Sex Workers in Spain	1	0	0	duplicate	no	no further screening	no further screening	no further screening	no further screening	no	-
329	Pubmed	36093072	Identification and validation of ferroptosis key genes in bone mesenchymal stromal cells of primary osteoporosis based on bioinformatics analysis	10.3389/fendo.2022.980867	English	Identification and validation of ferroptosis key genes in bone mesenchymal stromal cells of primary osteoporosis based on bioinformatics analysis	1	0	0	keep record	no	no	no further screening	no further screening	no further screening	no
330	Medline	36093072	Identification and validation of ferroptosis key genes in bone mesenchymal stromal cells of primary osteoporosis based on bioinformatics analysis.	10.3389/fendo.2022.980867	English	Identification and validation of ferroptosis key genes in bone mesenchymal stromal cells of primary osteoporosis based on bioinformatics analysis	1	0	0	duplicate	no	no further screening	no further screening	no further screening	no further screening	no	-
331	Pubmed	36141457	Detection and Visualisation of Pneumoconiosis Using an Ensemble of Multi-Dimensional Deep Features Learned from Chest X-rays	10.3390/ijerph191811193	English	Detection and Visualisation of Pneumoconiosis Using an Ensemble of Multi-Dimensional Deep Features Learned from Chest X-rays	1	0	0	keep record	no	no	no further screening	no further screening	no further screening	no
332	Medline	36141457	Detection and Visualisation of Pneumoconiosis Using an Ensemble of Multi-Dimensional Deep Features Learned from Chest X-rays.	10.3390/ijerph191811193	English	Detection and Visualisation of Pneumoconiosis Using an Ensemble of Multi-Dimensional Deep Features Learned from Chest X-rays	1	0	0	duplicate	no	no further screening	no further screening	no further screening	no further screening	no	-
333	Pubmed	36157217	Integrated Bioinformatics Analysis for the Screening of Hub Genes and Therapeutic Drugs in Androgen Receptor-Positive TNBC	10.1155/2022/4964793	English	Integrated Bioinformatics Analysis for the Screening of Hub Genes and Therapeutic Drugs in Androgen Receptor-Positive TNBC	1	0	0	keep record	no	no	no further screening	no further screening	no further screening	no
334	Medline	36157217	Integrated Bioinformatics Analysis for the Screening of Hub Genes and Therapeutic Drugs in Androgen Receptor-Positive TNBC.	10.1155/2022/4964793	English	Integrated Bioinformatics Analysis for the Screening of Hub Genes and Therapeutic Drugs in Androgen Receptor-Positive TNBC	1	0	0	duplicate	no	no further screening	no further screening	no further screening	no further screening	no	-
335	Pubmed	36199976	The Intersecting Consequences of Race-Gender Health Disparities on Workforce Engagement for Older Workers: An Examination of Physical and Mental Health	10.1177/23294965211053835	English	The Intersecting Consequences of Race-Gender Health Disparities on Workforce Engagement for Older Workers: An Examination of Physical and Mental Health	0	1	0	keep record	no	no	no further screening	no further screening	no further screening	no
336	Medline	36199976	The Intersecting Consequences of Race-Gender Health Disparities on Workforce Engagement for Older Workers: An Examination of Physical and Mental Health.	10.1177/23294965211053835	English	The Intersecting Consequences of Race-Gender Health Disparities on Workforce Engagement for Older Workers: An Examination of Physical and Mental Health	0	1	0	duplicate	no	no further screening	no further screening	no further screening	no further screening	no	-
337	Pubmed	36228662	A Tailored Discharge Program Improves Frailty and Mood in Patients Undergoing Usual Rehabilitative Care: A Randomized Controlled Trial	10.1016/j.jamda.2022.09.003	English	A Tailored Discharge Program Improves Frailty and Mood in Patients Undergoing Usual Rehabilitative Care: A Randomized Controlled Trial	1	0	0	keep record	no	no	no further screening	no further screening	no further screening	no
338	Scopus	36228662	A Tailored Discharge Program Improves Frailty and Mood in Patients Undergoing Usual Rehabilitative Care: A Randomized Controlled Trial	10.1016/j.jamda.2022.09.003	English	A Tailored Discharge Program Improves Frailty and Mood in Patients Undergoing Usual Rehabilitative Care: A Randomized Controlled Trial	1	0	0	duplicate	no	no further screening	no further screening	no further screening	no further screening	no	-
339	Medline	36228662	A Tailored Discharge Program Improves Frailty and Mood in Patients Undergoing Usual Rehabilitative Care: A Randomized Controlled Trial.	10.1016/j.jamda.2022.09.003	English	A Tailored Discharge Program Improves Frailty and Mood in Patients Undergoing Usual Rehabilitative Care: A Randomized Controlled Trial	1	0	0	duplicate	no	no further screening	no further screening	no further screening	no further screening	no	-
340	Pubmed	36245188	A New Syndemic: Complications of Opioid Use Disorder During a Heat Wave	10.1353/hpu.2022.0092	English	A New Syndemic: Complications of Opioid Use Disorder During a Heat Wave	1	0	0	duplicate	no	no further screening	no further screening	no further screening	no further screening	no	-
341	Medline	36245188	A New Syndemic: Complications of Opioid Use Disorder During a Heat Wave.	10.1353/hpu.2022.0092	English	A New Syndemic: Complications of Opioid Use Disorder During a Heat Wave	1	0	0	keep record	no	no	no further screening	no further screening	no further screening	no
342	Pubmed	36309936	Intersecting Relationships of Psychosocial and Structural Syndemic Problems Among People with HIV in South Africa: Using Network Analysis to Identify Influential Problems	10.1007/s10461-022-03906-z	English	Intersecting Relationships of Psychosocial and Structural Syndemic Problems Among People with HIV in South Africa: Using Network Analysis to Identify Influential Problems	1	0	0	duplicate	no	no further screening	no further screening	no further screening	no further screening	no	-
343	Medline	36309936	Intersecting Relationships of Psychosocial and Structural Syndemic Problems Among People with HIV in South Africa: Using Network Analysis to Identify Influential Problems.	10.1007/s10461-022-03906-z	English	Intersecting Relationships of Psychosocial and Structural Syndemic Problems Among People with HIV in South Africa: Using Network Analysis to Identify Influential Problems	1	0	0	keep record	no	no	no further screening	no further screening	no further screening	no
344	Pubmed	36367864	Advancing community-engaged research during the COVID-19 pandemic: Insights from a social network analysis of the trans-LINK Network	10.1371/journal.pone.0271397	English	Advancing community-engaged research during the COVID-19 pandemic: Insights from a social network analysis of the trans-LINK Network	1	0	0	duplicate	no	no further screening	no further screening	no further screening	no further screening	no	-
345	Medline	36367864	Advancing community-engaged research during the COVID-19 pandemic: Insights from a social network analysis of the trans-LINK Network.	10.1371/journal.pone.0271397	English	Advancing community-engaged research during the COVID-19 pandemic: Insights from a social network analysis of the trans-LINK Network	1	0	0	keep record	no	no	no further screening	no further screening	no further screening	no
346	Pubmed	36370751	Veterans Health Administration Models of Community-Based Long-Term Care: State of the Science	10.1016/j.jamda.2022.10.012	English	Veterans Health Administration Models of Community-Based Long-Term Care: State of the Science	1	0	0	duplicate	no	no further screening	no further screening	no further screening	no further screening	no	-
347	Scopus	36370751	Veterans Health Administration Models of Community-Based Long-Term Care: State of the Science	10.1016/j.jamda.2022.10.012	English	Veterans Health Administration Models of Community-Based Long-Term Care: State of the Science	1	0	0	keep record	no	no	no further screening	no further screening	no further screening	no
348	Medline	36370751	Veterans Health Administration Models of Community-Based Long-Term Care: State of the Science. [Review]	10.1016/j.jamda.2022.10.012	English	Veterans Health Administration Models of Community-Based Long-Term Care: State of the Science	1	0	0	duplicate	no	no further screening	no further screening	no further screening	no further screening	no	-
349	Pubmed	36518882	Developing a novel integrated geriatric palliative care consultation program for the emergency department	10.1002/emp2.12860	English	Developing a novel integrated geriatric palliative care consultation program for the emergency department	1	0	0	keep record	no	no	no further screening	no further screening	no further screening	no
350	Medline	36518882	Developing a novel integrated geriatric palliative care consultation program for the emergency department.	10.1002/emp2.12860	English	Developing a novel integrated geriatric palliative care consultation program for the emergency department	1	0	0	duplicate	no	no further screening	no further screening	no further screening	no further screening	no	-
351	Pubmed	36628065	The COVID-19, racism, and violence syndemic: Evidence from a qualitative study with Black residents of Chicago	10.1016/j.ssmqr.2023.100218	English	The COVID-19, racism, and violence syndemic: Evidence from a qualitative study with Black residents of Chicago	1	0	0	keep record	no	no	no further screening	no further screening	no further screening	no
352	Medline	36628065	The COVID-19, racism, and violence syndemic: Evidence from a qualitative study with Black residents of Chicago.	10.1016/j.ssmqr.2023.100218	English	The COVID-19, racism, and violence syndemic: Evidence from a qualitative study with Black residents of Chicago	1	0	0	duplicate	no	no further screening	no further screening	no further screening	no further screening	no	-
353	Pubmed	36650756	Improved U-Net based on cross-layer connection for pituitary adenoma MRI image segmentation	10.3934/mbe.2023003	English	Improved U-Net based on cross-layer connection for pituitary adenoma MRI image segmentation	1	0	0	keep record	no	no	no further screening	no further screening	no further screening	no
354	Medline	36650756	Improved U-Net based on cross-layer connection for pituitary adenoma MRI image segmentation.	10.3934/mbe.2023003	English	Improved U-Net based on cross-layer connection for pituitary adenoma MRI image segmentation	1	0	0	duplicate	no	no further screening	no further screening	no further screening	no further screening	no	-
355	Pubmed	36718444	Construction of a ceRNA network of regulated ferroptosis in doxorubicin-induced myocardial injury	10.7717/peerj.14767	English	Construction of a ceRNA network of regulated ferroptosis in doxorubicin-induced myocardial injury	1	0	0	keep record	no	no	no further screening	no further screening	no further screening	no
356	Medline	36718444	Construction of a ceRNA network of regulated ferroptosis in doxorubicin-induced myocardial injury.	10.7717/peerj.14767	English	Construction of a ceRNA network of regulated ferroptosis in doxorubicin-induced myocardial injury	1	0	0	duplicate	no	no further screening	no further screening	no further screening	no further screening	no	-
357	Pubmed	36729784	Integrative Review of Methods From Youth Risk Behavior Survey Secondary Data Analyses Examining HIV Syndemic Factors Among Adolescent Gay and Bisexual Men	10.1097/NNR.0000000000000632	English	Integrative Review of Methods From Youth Risk Behavior Survey Secondary Data Analyses Examining HIV Syndemic Factors Among Adolescent Gay and Bisexual Men	1	0	0	keep record	no	no	no further screening	no further screening	no further screening	no
358	Medline	36729784	Integrative Review of Methods From Youth Risk Behavior Survey Secondary Data Analyses Examining HIV Syndemic Factors Among Adolescent Gay and Bisexual Men.	10.1097/NNR.0000000000000632	English	Integrative Review of Methods From Youth Risk Behavior Survey Secondary Data Analyses Examining HIV Syndemic Factors Among Adolescent Gay and Bisexual Men	1	0	0	duplicate	no	no further screening	no further screening	no further screening	no further screening	no	-
359	Pubmed	36757132	Multimorbidity, social determinants and intersectionality in chronic patients. Results from the EpiChron Cohort	10.7189/13.04014	English	Multimorbidity, social determinants and intersectionality in chronic patients. Results from the EpiChron Cohort	0	0	0	keep record	no	MLTC study	Quantitative study	MLTC as outcome	Intersectionality analysis used	yes	cross-sectional
360	Medline	36757132	Multimorbidity, social determinants and intersectionality in chronic patients. Results from the EpiChron Cohort.	10.7189/13.04014	English	Multimorbidity, social determinants and intersectionality in chronic patients. Results from the EpiChron Cohort	0	0	0	duplicate	no	no further screening	no further screening	no further screening	no further screening	no	-
361	Pubmed	36803199	"The Fight is Two Times as Hard": A Qualitative Examination of a Violence Syndemic Among Young Black Sexual Minority Men	10.1177/08862605231153891	English	"The Fight is Two Times as Hard": A Qualitative Examination of a Violence Syndemic Among Young Black Sexual Minority Men	1	0	0	keep record	no	no	no further screening	no further screening	no further screening	no
362	Medline	36803199	"The Fight is Two Times as Hard": A Qualitative Examination of a Violence Syndemic Among Young Black Sexual Minority Men.	10.1177/08862605231153891	English	"The Fight is Two Times as Hard": A Qualitative Examination of a Violence Syndemic Among Young Black Sexual Minority Men	1	0	0	duplicate	no	no further screening	no further screening	no further screening	no further screening	no	-
363	Pubmed	36832991	Leveraging Responsible, Explainable, and Local Artificial Intelligence Solutions for Clinical Public Health in the Global South	10.3390/healthcare11040457	English	Leveraging Responsible, Explainable, and Local Artificial Intelligence Solutions for Clinical Public Health in the Global South	1	0	0	keep record	no	no	no further screening	no further screening	no further screening	no
364	Medline	36832991	Leveraging Responsible, Explainable, and Local Artificial Intelligence Solutions for Clinical Public Health in the Global South.	10.3390/healthcare11040457	English	Leveraging Responsible, Explainable, and Local Artificial Intelligence Solutions for Clinical Public Health in the Global South	1	0	0	duplicate	no	no further screening	no further screening	no further screening	no further screening	no	-
365	Pubmed	36882493	Differentially expressed discriminative genes and significant meta-hub genes based key genes identification for hepatocellular carcinoma using statistical machine learning	10.1038/s41598-023-30851-1	English	Differentially expressed discriminative genes and significant meta-hub genes based key genes identification for hepatocellular carcinoma using statistical machine learning	1	0	0	keep record	no	no	no further screening	no further screening	no further screening	no
366	Medline	36882493	Differentially expressed discriminative genes and significant meta-hub genes based key genes identification for hepatocellular carcinoma using statistical machine learning.	10.1038/s41598-023-30851-1	English	Differentially expressed discriminative genes and significant meta-hub genes based key genes identification for hepatocellular carcinoma using statistical machine learning	1	0	0	duplicate	no	no further screening	no further screening	no further screening	no further screening	no	-
367	Pubmed	36883009	Exploring the provision and support of care for long-term conditions in dementia: A qualitative study combining interviews and document analysis	10.1177/14713012231161854	English	Exploring the provision and support of care for long-term conditions in dementia: A qualitative study combining interviews and document analysis	1	0	0	keep record	no	MLTC study	no	no further screening	no further screening	no
368	Scopus	36883009	Exploring the provision and support of care for long-term conditions in dementia: A qualitative study combining interviews and document analysis	10.1177/14713012231161854	English	Exploring the provision and support of care for long-term conditions in dementia: A qualitative study combining interviews and document analysis	1	0	0	duplicate	no	no further screening	no further screening	no further screening	no further screening	no	-
369	Medline	36883009	Exploring the provision and support of care for long-term conditions in dementia: A qualitative study combining interviews and document analysis.	10.1177/14713012231161854	English	Exploring the provision and support of care for long-term conditions in dementia: A qualitative study combining interviews and document analysis	1	0	0	duplicate	no	no further screening	no further screening	no further screening	no further screening	no	-
370	Pubmed	36936050	Global research on syndemics: a meta-knowledge analysis (2001-2020)	10.12688/f1000research.74190.2	English	Global research on syndemics: a meta-knowledge analysis (2001-2020)	1	0	0	duplicate	no	no further screening	no further screening	no further screening	no further screening	no	-
371	Medline	36936050	Global research on syndemics: a meta-knowledge analysis (2001-2020).	10.12688/f1000research.74190.1	English	Global research on syndemics: a meta-knowledge analysis (2001-2020)	1	0	0	keep record	no	MLTC study	no	no further screening	no further screening	no
372	Medline	36936050	Global research on syndemics: a meta-knowledge analysis (2001-2020).	10.12688/f1000research.74190.2	English	Global research on syndemics: a meta-knowledge analysis (2001-2020)	1	0	0	duplicate	no	no further screening	no further screening	no further screening	no further screening	no	-
373	Pubmed	36936141	Quantitative proteomics identified a novel invasion biomarker associated with EMT in pituitary adenomas	10.3389/fendo.2023.1137648	English	Quantitative proteomics identified a novel invasion biomarker associated with EMT in pituitary adenomas	1	0	0	keep record	no	no	no further screening	no further screening	no further screening	no
374	Medline	36936141	Quantitative proteomics identified a novel invasion biomarker associated with EMT in pituitary adenomas.	10.3389/fendo.2023.1137648	English	Quantitative proteomics identified a novel invasion biomarker associated with EMT in pituitary adenomas	1	0	0	duplicate	no	no further screening	no further screening	no further screening	no further screening	no	-
375	Pubmed	36962440	A syndemic born of war: Combining intersectionality and structural violence to explore the biosocial interactions of neglected tropical diseases, disability and mental distress in Liberia	10.1371/journal.pgph.0000551	English	A syndemic born of war: Combining intersectionality and structural violence to explore the biosocial interactions of neglected tropical diseases, disability and mental distress in Liberia	0	0	1	keep record	no	no	no further screening	no further screening	no further screening	no
376	Medline	36962440	A syndemic born of war: Combining intersectionality and structural violence to explore the biosocial interactions of neglected tropical diseases, disability and mental distress in Liberia.	10.1371/journal.pgph.0000551	English	A syndemic born of war: Combining intersectionality and structural violence to explore the biosocial interactions of neglected tropical diseases, disability and mental distress in Liberia	0	0	1	duplicate	no	no further screening	no further screening	no further screening	no further screening	no	-
377	Pubmed	36977180	Environmental Factors Linked to Reporting of Active Malaria Foci in Thailand	10.3390/tropicalmed8030179	English	Environmental Factors Linked to Reporting of Active Malaria Foci in Thailand	1	0	0	keep record	no	no	no further screening	no further screening	no further screening	no
378	Medline	36977180	Environmental Factors Linked to Reporting of Active Malaria Foci in Thailand.	10.3390/tropicalmed8030179	English	Environmental Factors Linked to Reporting of Active Malaria Foci in Thailand	1	0	0	duplicate	no	no further screening	no further screening	no further screening	no further screening	no	-
379	Pubmed	37071979	Aging with HIV: Working to Ensure Equity and Inclusion	10.1159/000530723	English	Aging with HIV: Working to Ensure Equity and Inclusion	1	0	0	keep record	no	no	no further screening	no further screening	no further screening	no
380	Medline	37071979	Aging with HIV: Working to Ensure Equity and Inclusion. [Review]	10.1159/000530723	English	Aging with HIV: Working to Ensure Equity and Inclusion	1	0	0	duplicate	no	no further screening	no further screening	no further screening	no further screening	no	-
381	Pubmed	37092568	Menstrual health and management during the COVID-19 syndemic in the Barcelona area (Spain): A qualitative study	10.1177/17455057231166644	English	Menstrual health and management during the COVID-19 syndemic in the Barcelona area (Spain): A qualitative study	1	0	0	keep record	no	no	no further screening	no further screening	no further screening	no
382	Medline	37092568	Menstrual health and management during the COVID-19 syndemic in the Barcelona area (Spain): A qualitative study.	10.1177/17455057231166644	English	Menstrual health and management during the COVID-19 syndemic in the Barcelona area (Spain): A qualitative study	1	0	0	duplicate	no	no further screening	no further screening	no further screening	no further screening	no	-
383	Pubmed	37126214	A community psychology for migrant justice: Critically examining border violence and resistance during the COVID-19 syndemic	10.1002/ajcp.12669	English	A community psychology for migrant justice: Critically examining border violence and resistance during the COVID-19 syndemic	1	0	0	keep record	no	no	no further screening	no further screening	no further screening	no
384	Medline	37126214	A community psychology for migrant justice: Critically examining border violence and resistance during the COVID-19 syndemic.	10.1002/ajcp.12669	English	A community psychology for migrant justice: Critically examining border violence and resistance during the COVID-19 syndemic	1	0	0	duplicate	no	no further screening	no further screening	no further screening	no further screening	no	-
385	Pubmed	37155261	Alcohol misuse during the COVID-19 pandemic: Stressors and intersectionality among Latinx women	10.1037/cdp0000594	English	Alcohol misuse during the COVID-19 pandemic: Stressors and intersectionality among Latinx women	1	0	0	keep record	no	no	no further screening	no further screening	no further screening	no
386	Medline	37155261	Alcohol misuse during the COVID-19 pandemic: Stressors and intersectionality among Latinx women.	10.1037/cdp0000594	English	Alcohol misuse during the COVID-19 pandemic: Stressors and intersectionality among Latinx women	1	0	0	duplicate	no	no further screening	no further screening	no further screening	no further screening	no	-
387	Pubmed	37201972	All Shades of Anxiety: A Review of Therapeutic and Psychotropic Considerations for Child and Adolescent Youth of Color	10.1016/j.chc.2023.02.007	English	All Shades of Anxiety: A Review of Therapeutic and Psychotropic Considerations for Child and Adolescent Youth of Color	1	0	0	keep record	no	no	no further screening	no further screening	no further screening	no
388	Medline	37201972	All Shades of Anxiety: A Review of Therapeutic and Psychotropic Considerations for Child and Adolescent Youth of Color. [Review]	10.1016/j.chc.2023.02.007	English	All Shades of Anxiety: A Review of Therapeutic and Psychotropic Considerations for Child and Adolescent Youth of Color	1	0	0	duplicate	no	no further screening	no further screening	no further screening	no further screening	no	-
389	Pubmed	37251274	A robust approach for endotracheal tube localization in chest radiographs	10.3389/frai.2023.1181812	English	A robust approach for endotracheal tube localization in chest radiographs	1	0	0	keep record	no	no	no further screening	no further screening	no further screening	no
390	Medline	37251274	A robust approach for endotracheal tube localization in chest radiographs.	10.3389/frai.2023.1181812	English	A robust approach for endotracheal tube localization in chest radiographs	1	0	0	duplicate	no	no further screening	no further screening	no further screening	no further screening	no	-
391	Pubmed	37275855	Identification and characterization of the ferroptosis-related ceRNA network in irreversible pulpitis	10.3389/fimmu.2023.1198053	English	Identification and characterization of the ferroptosis-related ceRNA network in irreversible pulpitis	1	0	0	keep record	no	no	no further screening	no further screening	no further screening	no
392	Medline	37275855	Identification and characterization of the ferroptosis-related ceRNA network in irreversible pulpitis.	10.3389/fimmu.2023.1198053	English	Identification and characterization of the ferroptosis-related ceRNA network in irreversible pulpitis	1	0	0	duplicate	no	no further screening	no further screening	no further screening	no further screening	no	-
393	Pubmed	37304833	Intervening on the Intersecting Issues of Intimate Partner Violence, Substance Use, and HIV: A Review of Social Intervention Group's (SIG) Syndemic-Focused Interventions for Women	10.1177/10497315221121807	English	Intervening on the Intersecting Issues of Intimate Partner Violence, Substance Use, and HIV: A Review of Social Intervention Group's (SIG) Syndemic-Focused Interventions for Women	1	0	0	keep record	no	no	no further screening	no further screening	no further screening	no
394	Medline	37304833	Intervening on the Intersecting Issues of Intimate Partner Violence, Substance Use, and HIV: A Review of Social Intervention Group's (SIG) Syndemic-Focused Interventions for Women.	10.1177/10497315221121807	English	Intervening on the Intersecting Issues of Intimate Partner Violence, Substance Use, and HIV: A Review of Social Intervention Group's (SIG) Syndemic-Focused Interventions for Women	1	0	0	duplicate	no	no further screening	no further screening	no further screening	no further screening	no	-
395	Pubmed	37355611	Intersections between syndemic conditions and stages along the continuum of overdose risk among women who inject drugs in Mexicali, Mexico	10.1186/s12954-023-00815-9	English	Intersections between syndemic conditions and stages along the continuum of overdose risk among women who inject drugs in Mexicali, Mexico	0	1	0	keep record	no	no	no further screening	no further screening	no further screening	no
396	Medline	37355611	Intersections between syndemic conditions and stages along the continuum of overdose risk among women who inject drugs in Mexicali, Mexico.	10.1186/s12954-023-00815-9	English	Intersections between syndemic conditions and stages along the continuum of overdose risk among women who inject drugs in Mexicali, Mexico	0	1	0	duplicate	no	no further screening	no further screening	no further screening	no further screening	no	-
397	Pubmed	37439759	Improving HIV and HCV Testing in Substance Use Disorder Programs (SUDs) That Provide Medications for Opiate Use Disorder (MOUD): Role of Addressing Barriers and Implementing Universal and Site-Specific Approaches	10.1177/15248399231169791	English	Improving HIV and HCV Testing in Substance Use Disorder Programs (SUDs) That Provide Medications for Opiate Use Disorder (MOUD): Role of Addressing Barriers and Implementing Universal and Site-Specific Approaches	1	0	0	keep record	no	no	no further screening	no further screening	no further screening	no
398	Medline	37439759	Improving HIV and HCV Testing in Substance Use Disorder Programs (SUDs) That Provide Medications for Opiate Use Disorder (MOUD): Role of Addressing Barriers and Implementing Universal and Site-Specific Approaches.	10.1177/15248399231169791	English	Improving HIV and HCV Testing in Substance Use Disorder Programs (SUDs) That Provide Medications for Opiate Use Disorder (MOUD): Role of Addressing Barriers and Implementing Universal and Site-Specific Approaches	1	0	0	duplicate	no	no further screening	no further screening	no further screening	no further screening	no	-
399	Pubmed	37503824	Integrating a Standardized Self-Report Tool into Geriatric Medicine Practice during the COVID-19 Pandemic: A Mixed-Methods Study	10.1017/S0714980823000387	English	Integrating a Standardized Self-Report Tool into Geriatric Medicine Practice during the COVID-19 Pandemic: A Mixed-Methods Study	1	0	0	keep record	no	no	no further screening	no further screening	no further screening	no
400	Medline	37503824	Integrating a Standardized Self-Report Tool into Geriatric Medicine Practice during the COVID-19 Pandemic: A Mixed-Methods Study.	10.1017/S0714980823000387	English	Integrating a Standardized Self-Report Tool into Geriatric Medicine Practice during the COVID-19 Pandemic: A Mixed-Methods Study	1	0	0	duplicate	no	no further screening	no further screening	no further screening	no further screening	no	-
401	Pubmed	37530128	Analysis and identification of ferroptosis-related genes in ulcerative colitis	10.1080/00365521.2023.2240927	English	Analysis and identification of ferroptosis-related genes in ulcerative colitis	1	0	0	keep record	no	no	no further screening	no further screening	no further screening	no
402	Medline	37530128	Analysis and identification of ferroptosis-related genes in ulcerative colitis.	10.1080/00365521.2023.2240927	English	Analysis and identification of ferroptosis-related genes in ulcerative colitis	1	0	0	duplicate	no	no further screening	no further screening	no further screening	no further screening	no	-
403	Pubmed	37532474	Social and structural barriers and facilitators to HIV healthcare and harm reduction services for people experiencing syndemics in Manitoba: study protocol	10.1136/bmjopen-2022-067813	English	Social and structural barriers and facilitators to HIV healthcare and harm reduction services for people experiencing syndemics in Manitoba: study protocol	1	0	0	keep record	no	no	no further screening	no further screening	no further screening	no
404	Medline	37532474	Social and structural barriers and facilitators to HIV healthcare and harm reduction services for people experiencing syndemics in Manitoba: study protocol.	10.1136/bmjopen-2022-067813	English	Social and structural barriers and facilitators to HIV healthcare and harm reduction services for people experiencing syndemics in Manitoba: study protocol	1	0	0	duplicate	no	no further screening	no further screening	no further screening	no further screening	no	-
405	Pubmed	37599369	A syndemic of inequitable gender norms and intersecting stigmas on condom self-efficacy and practices among displaced youth living in urban slums in Uganda: a community-based cross-sectional study	10.1186/s13031-023-00531-y	English	A syndemic of inequitable gender norms and intersecting stigmas on condom self-efficacy and practices among displaced youth living in urban slums in Uganda: a community-based cross-sectional study	1	0	0	keep record	no	no	no further screening	no further screening	no further screening	no
406	Medline	37599369	A syndemic of inequitable gender norms and intersecting stigmas on condom self-efficacy and practices among displaced youth living in urban slums in Uganda: a community-based cross-sectional study.	10.1186/s13031-023-00531-y	English	A syndemic of inequitable gender norms and intersecting stigmas on condom self-efficacy and practices among displaced youth living in urban slums in Uganda: a community-based cross-sectional study	1	0	0	duplicate	no	no further screening	no further screening	no further screening	no further screening	no	-
407	Pubmed	37600546	Understanding the role of intimate partner violence on HIV transmission in Zimbabwe: Secondary data analysis of data from the Zimbabwe demographic survey 2015-2016	10.34172/hpp.2023.14	English	Understanding the role of intimate partner violence on HIV transmission in Zimbabwe: Secondary data analysis of data from the Zimbabwe demographic survey 2015-2016	1	0	0	keep record	no	no	no further screening	no further screening	no further screening	no
408	Medline	37600546	Understanding the role of intimate partner violence on HIV transmission in Zimbabwe: Secondary data analysis of data from the Zimbabwe demographic survey 2015-2016.	10.34172/hpp.2023.14	English	Understanding the role of intimate partner violence on HIV transmission in Zimbabwe: Secondary data analysis of data from the Zimbabwe demographic survey 2015-2016	1	0	0	duplicate	no	no further screening	no further screening	no further screening	no further screening	no	-
409	Pubmed	37647289	Beyond a deficit-based approach: Characterizing typologies of assets for cisgender and transgender female sex workers and their relationship with syndemic health outcomes	10.1371/journal.pgph.0002314	English	Beyond a deficit-based approach: Characterizing typologies of assets for cisgender and transgender female sex workers and their relationship with syndemic health outcomes	1	0	0	keep record	no	no	no further screening	no further screening	no further screening	no
410	Medline	37647289	Beyond a deficit-based approach: Characterizing typologies of assets for cisgender and transgender female sex workers and their relationship with syndemic health outcomes.	10.1371/journal.pgph.0002314	English	Beyond a deficit-based approach: Characterizing typologies of assets for cisgender and transgender female sex workers and their relationship with syndemic health outcomes	1	0	0	duplicate	no	no further screening	no further screening	no further screening	no further screening	no	-
411	Pubmed	37700485	Demystifying the impact of prenatal tobacco exposure on the placental immune microenvironment: Avoiding the tragedy of mending the fold after death	10.1111/jcmm.17846	English	Demystifying the impact of prenatal tobacco exposure on the placental immune microenvironment: Avoiding the tragedy of mending the fold after death	1	0	0	keep record	no	no	no further screening	no further screening	no further screening	no
412	Medline	37700485	Demystifying the impact of prenatal tobacco exposure on the placental immune microenvironment: Avoiding the tragedy of mending the fold after death.	10.1111/jcmm.17846	English	Demystifying the impact of prenatal tobacco exposure on the placental immune microenvironment: Avoiding the tragedy of mending the fold after death	1	0	0	duplicate	no	no further screening	no further screening	no further screening	no further screening	no	-
413	Pubmed	37789829	Associations of past-year stigma and psychosocial syndemic conditions: Considerations for intersectional stigma measures among Black Sexual Minority Men	10.1037/sah0000435	English	Associations of past-year stigma and psychosocial syndemic conditions: Considerations for intersectional stigma measures among Black Sexual Minority Men	1	0	0	keep record	no	no	no further screening	no further screening	no further screening	no
414	Medline	37789829	Associations of past-year stigma and psychosocial syndemic conditions: Considerations for intersectional stigma measures among Black Sexual Minority Men.	10.1037/sah0000435	English	Associations of past-year stigma and psychosocial syndemic conditions: Considerations for intersectional stigma measures among Black Sexual Minority Men	1	0	0	duplicate	no	no further screening	no further screening	no further screening	no further screening	no	-
415	Pubmed	37883760	Identification of Genes and Key Pathways Associated with the Pathophysiology of Lung Cancer and Atrial Fibrillation		English	Identification of Genes and Key Pathways Associated with the Pathophysiology of Lung Cancer and Atrial Fibrillation	1	0	0	keep record	no	no	no further screening	no further screening	no further screening	no
416	Medline	37883760	Identification of Genes and Key Pathways Associated with the Pathophysiology of Lung Cancer and Atrial Fibrillation.		English	Identification of Genes and Key Pathways Associated with the Pathophysiology of Lung Cancer and Atrial Fibrillation	1	0	0	duplicate	no	no further screening	no further screening	no further screening	no further screening	no	-
417	Pubmed	37905000	Genomic insights into the comorbidity between type 2 diabetes and schizophrenia	10.1101/2023.10.16.23297073	English	Genomic insights into the comorbidity between type 2 diabetes and schizophrenia	1	0	0	keep record	yes	no	no further screening	no further screening	no further screening	no
418	Medline	37905000	Genomic insights into the comorbidity between type 2 diabetes and schizophrenia.	10.1101/2023.10.16.23297073	English	Genomic insights into the comorbidity between type 2 diabetes and schizophrenia	1	0	0	duplicate	yes	no further screening	no further screening	no further screening	no further screening	no	-
419	Pubmed	38024542	Rural-Urban disparities in self-reported physical/mental multimorbidity: A cross-sectional study of self-reported mental health and physical health among working age adults in the U.S	10.1177/26335565231218560	English	Rural-Urban disparities in self-reported physical/mental multimorbidity: A cross-sectional study of self-reported mental health and physical health among working age adults in the U.S	0	0	1	keep record	no	MLTC study	Quantitative study	MLTC as outcome	not used	no
420	Medline	38024542	Rural-Urban disparities in self-reported physical/mental multimorbidity: A cross-sectional study of self-reported mental health and physical health among working age adults in the U.S.	10.1177/26335565231218560	English	Rural-Urban disparities in self-reported physical/mental multimorbidity: A cross-sectional study of self-reported mental health and physical health among working age adults in the U.S	0	0	1	duplicate	no	no further screening	no further screening	no further screening	no further screening	no	-
421	Pubmed	38050095	A Supervision Framework for Task-Shared Mental Health Workers: Implications for Clinical Trials and Beyond	10.9745/GHSP-D-23-00092	English	A Supervision Framework for Task-Shared Mental Health Workers: Implications for Clinical Trials and Beyond	1	0	0	keep record	no	no	no further screening	no further screening	no further screening	no
422	Medline	38050095	A Supervision Framework for Task-Shared Mental Health Workers: Implications for Clinical Trials and Beyond.	10.9745/GHSP-D-23-00092	English	A Supervision Framework for Task-Shared Mental Health Workers: Implications for Clinical Trials and Beyond	1	0	0	duplicate	no	no further screening	no further screening	no further screening	no further screening	no	-
423	Pubmed	38063535	Exploring Frailty in the Intersection of Cardiovascular Disease and Cancer in Older People	10.3390/ijerph20237105	English	Exploring Frailty in the Intersection of Cardiovascular Disease and Cancer in Older People	0	0	1	keep record	no	MLTC study	no	no further screening	no further screening	no
424	Medline	38063535	Exploring Frailty in the Intersection of Cardiovascular Disease and Cancer in Older People. [Review]	10.3390/ijerph20237105	English	Exploring Frailty in the Intersection of Cardiovascular Disease and Cancer in Older People	0	0	1	duplicate	no	no further screening	no further screening	no further screening	no further screening	no	-
425	Pubmed	38131728	Housing Insecurity and Other Syndemic Factors Experienced by Black and Latina Cisgender Women in Austin, Texas: A Qualitative Study	10.3390/ijerph20247177	English	Housing Insecurity and Other Syndemic Factors Experienced by Black and Latina Cisgender Women in Austin, Texas: A Qualitative Study	1	0	0	keep record	no	no	no further screening	no further screening	no further screening	no
426	Medline	38131728	Housing Insecurity and Other Syndemic Factors Experienced by Black and Latina Cisgender Women in Austin, Texas: A Qualitative Study.	10.3390/ijerph20247177	English	Housing Insecurity and Other Syndemic Factors Experienced by Black and Latina Cisgender Women in Austin, Texas: A Qualitative Study	1	0	0	duplicate	no	no further screening	no further screening	no further screening	no further screening	no	-
427	Pubmed	38180916	A Milwaukee Syndemic? Penetrative Injury and COVID-19		English	A Milwaukee Syndemic? Penetrative Injury and COVID-19	1	0	0	keep record	no	no	no further screening	no further screening	no further screening	no
428	Medline	38180916	A Milwaukee Syndemic? Penetrative Injury and COVID-19.		English	A Milwaukee Syndemic? Penetrative Injury and COVID-19	1	0	0	duplicate	no	no further screening	no further screening	no further screening	no further screening	no	-
429	Pubmed	38204223	Exploration of Pharmacological Mechanisms of Dapagliflozin against Type 2 Diabetes Mellitus through PI3K-Akt Signaling Pathway based on Network Pharmacology Analysis and Deep Learning Technology	10.2174/0115734099274407231207070451	English	Exploration of Pharmacological Mechanisms of Dapagliflozin against Type 2 Diabetes Mellitus through PI3K-Akt Signaling Pathway based on Network Pharmacology Analysis and Deep Learning Technology	1	0	0	keep record	no	no	no further screening	no further screening	no further screening	no
430	Medline	38204223	Exploration of Pharmacological Mechanisms of Dapagliflozin against Type 2 Diabetes Mellitus through PI3K-Akt Signaling Pathway based on Network Pharmacology Analysis and Deep Learning Technology.	10.2174/0115734099274407231207070451	English	Exploration of Pharmacological Mechanisms of Dapagliflozin against Type 2 Diabetes Mellitus through PI3K-Akt Signaling Pathway based on Network Pharmacology Analysis and Deep Learning Technology	1	0	0	duplicate	no	no further screening	no further screening	no further screening	no further screening	no	-
431	Pubmed	38219249	Synergistic integration of Multi-View Brain Networks and advanced machine learning techniques for auditory disorders diagnostics	10.1186/s40708-023-00214-7	English	Synergistic integration of Multi-View Brain Networks and advanced machine learning techniques for auditory disorders diagnostics	1	0	0	keep record	no	no	no further screening	no further screening	no further screening	no
432	Medline	38219249	Synergistic integration of Multi-View Brain Networks and advanced machine learning techniques for auditory disorders diagnostics.	10.1186/s40708-023-00214-7	English	Synergistic integration of Multi-View Brain Networks and advanced machine learning techniques for auditory disorders diagnostics	1	0	0	duplicate	no	no further screening	no further screening	no further screening	no further screening	no	-
433	Pubmed	38265411	Associations between social determinants of health and comorbidity and multimorbidity in people of black ethnicities with HIV	10.1097/QAD.0000000000003848	English	Associations between social determinants of health and comorbidity and multimorbidity in people of black ethnicities with HIV	0	1	0	keep record	no	no	no further screening	no further screening	no further screening	no
434	Scopus	38265411	Associations between social determinants of health and comorbidity and multimorbidity in people of black ethnicities with HIV	10.1097/QAD.0000000000003848	English	Associations between social determinants of health and comorbidity and multimorbidity in people of black ethnicities with HIV	0	1	0	duplicate	no	no further screening	no further screening	no further screening	no further screening	no	-
435	Medline	38265411	Associations between social determinants of health and comorbidity and multimorbidity in people of black ethnicities with HIV.	10.1097/QAD.0000000000003848	English	Associations between social determinants of health and comorbidity and multimorbidity in people of black ethnicities with HIV	0	1	0	duplicate	no	no further screening	no further screening	no further screening	no further screening	no	-
436	Pubmed	38383672	Genomic insights into the comorbidity between type 2 diabetes and schizophrenia	10.1038/s41537-024-00445-5	English	Genomic insights into the comorbidity between type 2 diabetes and schizophrenia	1	0	0	duplicate	no	no further screening	no further screening	no further screening	no further screening	no	-
437	Medline	38383672	Genomic insights into the comorbidity between type 2 diabetes and schizophrenia.	10.1038/s41537-024-00445-5	English	Genomic insights into the comorbidity between type 2 diabetes and schizophrenia	1	0	0	duplicate	no	no further screening	no further screening	no further screening	no further screening	no	-
438	Pubmed	38421255	The Intersectionality of Food Insecurity, Job Insecurity, Healthcare Insecurity, and Mental Health Challenges in NYC Households During Covid-19	10.1080/03670244.2024.2308669	English	The Intersectionality of Food Insecurity, Job Insecurity, Healthcare Insecurity, and Mental Health Challenges in NYC Households During Covid-19	1	0	0	duplicate	no	no further screening	no further screening	no further screening	no further screening	no	-
439	Medline	38421255	The Intersectionality of Food Insecurity, Job Insecurity, Healthcare Insecurity, and Mental Health Challenges in NYC Households During Covid-19.	10.1080/03670244.2024.2308669	English	The Intersectionality of Food Insecurity, Job Insecurity, Healthcare Insecurity, and Mental Health Challenges in NYC Households During Covid-19	1	0	0	keep record	no	no	no further screening	no further screening	no further screening	no
440	Pubmed	38483542	Testing a syndemics perspective on the effects of multiple adversities on depression and anxiety symptoms in a representative population sample	10.1007/s00127-024-02638-w	English	Testing a syndemics perspective on the effects of multiple adversities on depression and anxiety symptoms in a representative population sample	0	1	0	duplicate	no	no further screening	no further screening	no further screening	no further screening	no	-
441	Medline	38483542	Testing a syndemics perspective on the effects of multiple adversities on depression and anxiety symptoms in a representative population sample.	10.1007/s00127-024-02638-w	English	Testing a syndemics perspective on the effects of multiple adversities on depression and anxiety symptoms in a representative population sample	0	1	0	keep record	no	no	no further screening	no further screening	no further screening	no
442	Pubmed	38501235	Exploring Psychosocial and Structural Syndemic Effects as Predictors of HIV Risk Behaviors Among Black Women (HPTN 064)	10.1089/jwh.2023.0458	English	Exploring Psychosocial and Structural Syndemic Effects as Predictors of HIV Risk Behaviors Among Black Women (HPTN 064)	1	0	0	duplicate	no	no further screening	no further screening	no further screening	no further screening	no	-
443	Medline	38501235	Exploring Psychosocial and Structural Syndemic Effects as Predictors of HIV Risk Behaviors Among Black Women (HPTN 064).	10.1089/jwh.2023.0458	English	Exploring Psychosocial and Structural Syndemic Effects as Predictors of HIV Risk Behaviors Among Black Women (HPTN 064)	1	0	0	keep record	no	no	no further screening	no further screening	no further screening	no
444	Pubmed	38509743	Necroptosis pathway emerged as potential diagnosis markers in spinal cord injury	10.1111/jcmm.18219	English	Necroptosis pathway emerged as potential diagnosis markers in spinal cord injury	1	0	0	duplicate	no	no further screening	no further screening	no further screening	no further screening	no	-
445	Medline	38509743	Necroptosis pathway emerged as potential diagnosis markers in spinal cord injury.	10.1111/jcmm.18219	English	Necroptosis pathway emerged as potential diagnosis markers in spinal cord injury	1	0	0	keep record	no	no	no further screening	no further screening	no further screening	no
446	Pubmed	38527820	Challenges Addressing Lung Cancer Screening for Patients With Multimorbidity in Primary Care: A Qualitative Study	10.1370/afm.3080	English	Challenges Addressing Lung Cancer Screening for Patients With Multimorbidity in Primary Care: A Qualitative Study	1	0	0	duplicate	no	no further screening	no further screening	no further screening	no further screening	no	-
447	Medline	38527820	Challenges Addressing Lung Cancer Screening for Patients With Multimorbidity in Primary Care: A Qualitative Study.	10.1370/afm.3080	English	Challenges Addressing Lung Cancer Screening for Patients With Multimorbidity in Primary Care: A Qualitative Study	1	0	0	keep record	no	MLTC study	no	no further screening	no further screening	no
448	Pubmed	38532966	Critical perspective on infodemic and infodemic management in previous Ebola outbreaks in Uganda	10.3389/fpubh.2024.1375776	English	Critical perspective on infodemic and infodemic management in previous Ebola outbreaks in Uganda	1	0	0	duplicate	no	no further screening	no further screening	no further screening	no further screening	no	-
449	Medline	38532966	Critical perspective on infodemic and infodemic management in previous Ebola outbreaks in Uganda.	10.3389/fpubh.2024.1375776	English	Critical perspective on infodemic and infodemic management in previous Ebola outbreaks in Uganda	1	0	0	keep record	no	no	no further screening	no further screening	no further screening	no
450	Pubmed	38546560	Strengths and challenges among Black and Latinx people living with HIV during COVID-19: A mixed-methods investigation of the translation of self-management across syndemic health crises	10.1037/ort0000732	English	Strengths and challenges among Black and Latinx people living with HIV during COVID-19: A mixed-methods investigation of the translation of self-management across syndemic health crises	1	0	0	duplicate	no	no further screening	no further screening	no further screening	no further screening	no	-
451	Medline	38546560	Strengths and challenges among Black and Latinx people living with HIV during COVID-19: A mixed-methods investigation of the translation of self-management across syndemic health crises.	10.1037/ort0000732	English	Strengths and challenges among Black and Latinx people living with HIV during COVID-19: A mixed-methods investigation of the translation of self-management across syndemic health crises	1	0	0	keep record	no	no	no further screening	no further screening	no further screening	no
452	Pubmed	38549107	Comparative analysis of gene expression between mice and humans in acetaminophen-induced liver injury by integrating bioinformatics analysis	10.1186/s12920-024-01848-0	English	Comparative analysis of gene expression between mice and humans in acetaminophen-induced liver injury by integrating bioinformatics analysis	1	0	0	duplicate	no	no further screening	no further screening	no further screening	no further screening	no	-
453	Medline	38549107	Comparative analysis of gene expression between mice and humans in acetaminophen-induced liver injury by integrating bioinformatics analysis.	10.1186/s12920-024-01848-0	English	Comparative analysis of gene expression between mice and humans in acetaminophen-induced liver injury by integrating bioinformatics analysis	1	0	0	keep record	no	no	no further screening	no further screening	no further screening	no
454	Pubmed	38559846	Multiple Chronic Condition Emergency Department Visits Among U.S. Adults: Disparities at the Intersection of Intellectual and Developmental Disabilities Status and Race or Ethnicity	10.1089/heq.2023.0228	English	Multiple Chronic Condition Emergency Department Visits Among U.S. Adults: Disparities at the Intersection of Intellectual and Developmental Disabilities Status and Race or Ethnicity	0	0	0	duplicate	no	no further screening	no further screening	no further screening	no further screening	no	-
455	Medline	38559846	Multiple Chronic Condition Emergency Department Visits Among U.S. Adults: Disparities at the Intersection of Intellectual and Developmental Disabilities Status and Race or Ethnicity.	10.1089/heq.2023.0228	English	Multiple Chronic Condition Emergency Department Visits Among U.S. Adults: Disparities at the Intersection of Intellectual and Developmental Disabilities Status and Race or Ethnicity	0	0	0	keep record	no	MLTC study	Quantitative study	MLTC as outcome	Intersectionality analysis used	yes	cross-sectional
456	Medline	38593729	Alterations in the immune landscape characterized by inflammatory activation and immune escape within 12 h after trauma.	10.1016/j.imbio.2024.152801	English	Alterations in the immune landscape characterized by inflammatory activation and immune escape within 12 h after trauma.	1	0	0	duplicate	no	no further screening	no further screening	no further screening	no further screening	no	-
457	Pubmed	38593729	Alterations in the immune landscape characterized by inflammatory activation and immune escape within 12 h after trauma	10.1016/j.imbio.2024.152801	English	Alterations in the immune landscape characterized by inflammatory activation and immune escape within 12 h after trauma.	1	0	0	keep record	no	no	no further screening	no further screening	no further screening	no
458	Pubmed	38660282	Investigation of key miRNAs and Target-mRNA in Kaposi's sarcoma using bioinformatic methods	10.1016/j.heliyon.2024.e29502	English	Investigation of key miRNAs and Target-mRNA in Kaposi's sarcoma using bioinformatic methods	1	0	0	duplicate	no	no further screening	no further screening	no further screening	no further screening	no	-
459	Medline	38660282	Investigation of key miRNAs and Target-mRNA in Kaposi's sarcoma using bioinformatic methods.	10.1016/j.heliyon.2024.e29502	English	Investigation of key miRNAs and Target-mRNA in Kaposi's sarcoma using bioinformatic methods	1	0	0	keep record	no	no	no further screening	no further screening	no further screening	no
460	Pubmed	38664006	Interactive exploration of adverse events and multimorbidity in CKD	10.1093/ndt/gfae092	English	Interactive exploration of adverse events and multimorbidity in CKD	0	1	0	duplicate	no	no further screening	no further screening	no further screening	no further screening	no	-
461	Medline	38664006	Interactive exploration of adverse events and multimorbidity in CKD.	10.1093/ndt/gfae092	English	Interactive exploration of adverse events and multimorbidity in CKD	0	1	0	keep record	no	MLTC study	no	no further screening	no further screening	no
462	Pubmed	38670612	Intersectional stigma and the non-communicable disease syndemic in the context of HIV: protocol for a multisite, observational study in the USA	10.1136/bmjopen-2023-075368	English	Intersectional stigma and the non-communicable disease syndemic in the context of HIV: protocol for a multisite, observational study in the USA	1	0	0	duplicate	no	no further screening	no further screening	no further screening	no further screening	no	-
463	Medline	38670612	Intersectional stigma and the non-communicable disease syndemic in the context of HIV: protocol for a multisite, observational study in the USA.	10.1136/bmjopen-2023-075368	English	Intersectional stigma and the non-communicable disease syndemic in the context of HIV: protocol for a multisite, observational study in the USA	1	0	0	keep record	no	no	no further screening	no further screening	no further screening	no
464	Pubmed	38709813	"I've accepted it because at the end of the day there is nothing, I can do about it": A qualitative study exploring the experiences of women living with the HIV, intimate partner violence and mental health syndemic in Mpumalanga, South Africa	10.1371/journal.pgph.0002588	English	"I've accepted it because at the end of the day there is nothing, I can do about it": A qualitative study exploring the experiences of women living with the HIV, intimate partner violence and mental health syndemic in Mpumalanga, South Africa	1	0	0	duplicate	no	no further screening	no further screening	no further screening	no further screening	no	-
465	Medline	38709813	"I've accepted it because at the end of the day there is nothing, I can do about it": A qualitative study exploring the experiences of women living with the HIV, intimate partner violence and mental health syndemic in Mpumalanga, South Africa.	10.1371/journal.pgph.0002588	English	"I've accepted it because at the end of the day there is nothing, I can do about it": A qualitative study exploring the experiences of women living with the HIV, intimate partner violence and mental health syndemic in Mpumalanga, South Africa	1	0	0	keep record	no	MLTC study	no	no further screening	no further screening	no
466	Pubmed	38744318	[Value and Role of Obesity and Metabolic Surgery in the Study of Human Medicine, Academic Teaching and Advanced Training]	10.1055/a-2294-0672	German	[Value and Role of Obesity and Metabolic Surgery in the Study of Human Medicine, Academic Teaching and Advanced Training]	1	0	0	duplicate	no	no further screening	no further screening	no further screening	no further screening	no	-
467	Medline	38744318	[Value and Role of Obesity and Metabolic Surgery in the Study of Human Medicine, Academic Teaching and Advanced Training]. [Review] [German]	10.1055/a-2294-0672	German	[Value and Role of Obesity and Metabolic Surgery in the Study of Human Medicine, Academic Teaching and Advanced Training]	1	0	0	keep record	no	no	no further screening	no further screening	no further screening	no
468	Pubmed	38753590	Multimorbid life expectancy across race, socio-economic status, and sex in South Africa	10.1080/00324728.2024.2331447	English	Multimorbid life expectancy across race, socio-economic status, and sex in South Africa	0	0	0	duplicate	no	no further screening	no further screening	no further screening	no further screening	no	-
469	Medline	38753590	Multimorbid life expectancy across race, socio-economic status, and sex in South Africa.	10.1080/00324728.2024.2331447	English	Multimorbid life expectancy across race, socio-economic status, and sex in South Africa	0	0	0	keep record	no	MLTC study	Quantitative study	MLTC as outcome	Intersectionality analysis used	yes	Longitudinal
470	Pubmed	38767632	Exploring the multicomponent synergy mechanism of Zuogui Wan on postmenopausal osteoporosis by a systems pharmacology strategy	10.19852/j.cnki.jtcm.20231204.005	English	Exploring the multicomponent synergy mechanism of Zuogui Wan on postmenopausal osteoporosis by a systems pharmacology strategy	1	0	0	duplicate	no	no further screening	no further screening	no further screening	no further screening	no	-
471	Medline	38767632	Exploring the multicomponent synergy mechanism of Zuogui Wan on postmenopausal osteoporosis by a systems pharmacology strategy.	10.19852/j.cnki.jtcm.20231204.005	English	Exploring the multicomponent synergy mechanism of Zuogui Wan on postmenopausal osteoporosis by a systems pharmacology strategy	1	0	0	keep record	no	no	no further screening	no further screening	no further screening	no
472	Pubmed	38781588	Mobile Health Apps, Family Caregivers, and Care Planning: Scoping Review	10.2196/46108	English	Mobile Health Apps, Family Caregivers, and Care Planning: Scoping Review	1	0	0	duplicate	no	no further screening	no further screening	no further screening	no further screening	no	-
473	Medline	38781588	Mobile Health Apps, Family Caregivers, and Care Planning: Scoping Review.	10.2196/46108	English	Mobile Health Apps, Family Caregivers, and Care Planning: Scoping Review	1	0	0	keep record	no	no	no further screening	no further screening	no further screening	no
474	Pubmed	38783263	Identification of mitochondria-related biomarkers in childhood allergic asthma	10.1186/s12920-024-01901-y	English	Identification of mitochondria-related biomarkers in childhood allergic asthma	1	0	0	duplicate	no	no further screening	no further screening	no further screening	no further screening	no	-
475	Medline	38783263	Identification of mitochondria-related biomarkers in childhood allergic asthma.	10.1186/s12920-024-01901-y	English	Identification of mitochondria-related biomarkers in childhood allergic asthma	1	0	0	keep record	no	no	no further screening	no further screening	no further screening	no
476	Pubmed	38787668	Misclassification in Weakly Supervised Object Detection	10.1109/TIP.2024.3402981	English	Misclassification in Weakly Supervised Object Detection	1	0	0	duplicate	no	no further screening	no further screening	no further screening	no further screening	no	-
477	Medline	38787668	Misclassification in Weakly Supervised Object Detection.	10.1109/TIP.2024.3402981	English	Misclassification in Weakly Supervised Object Detection	1	0	0	keep record	no	no	no further screening	no further screening	no further screening	no
478	Pubmed	38791859	The Intersection of a Child's Demographics and Household Socioeconomic Status in the Multimorbidity of Malaria, Anaemia, and Malnutrition among Children Aged 6-59 Months in Nigeria	10.3390/ijerph21050645	English	The Intersection of a Child's Demographics and Household Socioeconomic Status in the Multimorbidity of Malaria, Anaemia, and Malnutrition among Children Aged 6-59 Months in Nigeria	1	0	0	duplicate	no	no further screening	no further screening	no further screening	no further screening	no	-
479	Medline	38791859	The Intersection of a Child's Demographics and Household Socioeconomic Status in the Multimorbidity of Malaria, Anaemia, and Malnutrition among Children Aged 6-59 Months in Nigeria.	10.3390/ijerph21050645	English	The Intersection of a Child's Demographics and Household Socioeconomic Status in the Multimorbidity of Malaria, Anaemia, and Malnutrition among Children Aged 6-59 Months in Nigeria	1	0	0	keep record	no	no	no further screening	no further screening	no further screening	no
480	Pubmed	38850046	The Intersection of Geriatrics, Climate Change, and Wilderness Medicine: Education is Critical	10.1177/10806032241245399	English	The Intersection of Geriatrics, Climate Change, and Wilderness Medicine: Education is Critical	1	0	0	duplicate	no	no further screening	no further screening	no further screening	no further screening	no	-
481	Medline	38850046	The Intersection of Geriatrics, Climate Change, and Wilderness Medicine: Education is Critical. [Review]	10.1177/10806032241245399	English	The Intersection of Geriatrics, Climate Change, and Wilderness Medicine: Education is Critical	1	0	0	keep record	no	no	no further screening	no further screening	no further screening	no
482	Medline	38850046	The Intersection of Geriatrics, Climate Change, and Wilderness Medicine: Education is Critical. [Review]	10.1177/10806032241245399	English	The Intersection of Geriatrics, Climate Change, and Wilderness Medicine: Education is Critical	1	0	0	duplicate	no	no further screening	no further screening	no further screening	no further screening	no	-
483	Pubmed	38852219	Identification of potential biomarkers for sepsis based on neutrophil extracellular trap-related genes	10.1016/j.diagmicrobio.2024.116380	English	Identification of potential biomarkers for sepsis based on neutrophil extracellular trap-related genes	1	0	0	keep record	yes	no	no further screening	no further screening	no further screening	no
484	Medline	38852219	Identification of potential biomarkers for sepsis based on neutrophil extracellular trap-related genes.	10.1016/j.diagmicrobio.2024.116380	English	Identification of potential biomarkers for sepsis based on neutrophil extracellular trap-related genes	1	0	0	duplicate	yes	no further screening	no further screening	no further screening	no further screening	no	-
485	Pubmed	38867238	Racial inequalities in the development of multimorbidity of chronic conditions: results from a Brazilian prospective cohort	10.1186/s12939-024-02201-8	English	Racial inequalities in the development of multimorbidity of chronic conditions: results from a Brazilian prospective cohort	0	1	0	keep record	no	MLTC study	Quantitative study	MLTC as outcome	not used	no
486	Medline	38867238	Racial inequalities in the development of multimorbidity of chronic conditions: results from a Brazilian prospective cohort.	10.1186/s12939-024-02201-8	English	Racial inequalities in the development of multimorbidity of chronic conditions: results from a Brazilian prospective cohort	0	1	0	duplicate	no	no further screening	no further screening	no further screening	no further screening	no	-
487	Pubmed	38905780	Social determinants of inflammatory markers linking depression and type 2 diabetes among women: A scoping review	10.1016/j.jpsychores.2024.111831	English	Social determinants of inflammatory markers linking depression and type 2 diabetes among women: A scoping review	1	0	0	keep record	no	MLTC study	no	no further screening	no further screening	no
488	Medline	38905780	Social determinants of inflammatory markers linking depression and type 2 diabetes among women: A scoping review.	10.1016/j.jpsychores.2024.111831	English	Social determinants of inflammatory markers linking depression and type 2 diabetes among women: A scoping review	1	0	0	duplicate	no	no further screening	no further screening	no further screening	no further screening	no	-
489	Pubmed	38912328	Sex differences in houselessness, injection drug use, and mental health conditions among people newly diagnosed with HIV in Manitoba, Canada from 2018 to 2021: a retrospective cohort study	10.1016/j.lana.2024.100805	English	Sex differences in houselessness, injection drug use, and mental health conditions among people newly diagnosed with HIV in Manitoba, Canada from 2018 to 2021: a retrospective cohort study	1	0	0	keep record	no	no	no further screening	no further screening	no further screening	no
490	Medline	38912328	Sex differences in houselessness, injection drug use, and mental health conditions among people newly diagnosed with HIV in Manitoba, Canada from 2018 to 2021: a retrospective cohort study.	10.1016/j.lana.2024.100805	English	Sex differences in houselessness, injection drug use, and mental health conditions among people newly diagnosed with HIV in Manitoba, Canada from 2018 to 2021: a retrospective cohort study	1	0	0	duplicate	no	no further screening	no further screening	no further screening	no further screening	no	-
491	Pubmed	39017703	Multiple chronic diseases and psychological distress among adults in the United States: the intersectionality of chronic diseases, race/ethnicity, immigration, sex, and insurance coverage	10.1007/s00127-024-02730-1	English	#N/A	#N/A	#N/A	#N/A	keep record	#N/A	MLTC study	Quantitative study	no	no further screening	no
492	Medline	39017703	Multiple chronic diseases and psychological distress among adults in the United States: the intersectionality of chronic diseases, race/ethnicity, immigration, sex, and insurance coverage.	10.1007/s00127-024-02730-1	English	#N/A	#N/A	#N/A	#N/A	duplicate	#N/A	no further screening	no further screening	no further screening	no further screening	no	-
493	Pubmed	39017775	Immigrant and Racialized Populations' Cumulative Exposure to Discrimination and Associations with Long-Term Conditions During COVID-19: A Nationwide Large-Scale Study in Canada	10.1007/s40615-024-02074-1	English	Immigrant and Racialized Populations' Cumulative Exposure to Discrimination and Associations with Long-Term Conditions During COVID-19: A Nationwide Large-Scale Study in Canada	0	0	1	keep record	no	no	no further screening	no further screening	no further screening	no
494	Medline	39017775	Immigrant and Racialized Populations' Cumulative Exposure to Discrimination and Associations with Long-Term Conditions During COVID-19: A Nationwide Large-Scale Study in Canada.	10.1007/s40615-024-02074-1	English	Immigrant and Racialized Populations' Cumulative Exposure to Discrimination and Associations with Long-Term Conditions During COVID-19: A Nationwide Large-Scale Study in Canada	0	0	1	duplicate	no	no further screening	no further screening	no further screening	no further screening	no	-
495	Pubmed	39022229	Improved automatic segmentation of brain metastasis gross tumor volume in computed tomography images for radiotherapy: a position attention module for U-Net architecture	10.21037/qims-23-1627	English	Improved automatic segmentation of brain metastasis gross tumor volume in computed tomography images for radiotherapy: a position attention module for U-Net architecture	1	0	0	keep record	no	no	no further screening	no further screening	no further screening	no
496	Medline	39022229	Improved automatic segmentation of brain metastasis gross tumor volume in computed tomography images for radiotherapy: a position attention module for U-Net architecture.	10.21037/qims-23-1627	English	Improved automatic segmentation of brain metastasis gross tumor volume in computed tomography images for radiotherapy: a position attention module for U-Net architecture	1	0	0	duplicate	no	no further screening	no further screening	no further screening	no further screening	no	-
497	Pubmed	39023317	[Collaboration between care teams and care experts in home care nursing: A qualitative case study]	10.1024/1012-5302/a001003	German	#N/A	#N/A	#N/A	#N/A	keep record	#N/A	no	no further screening	no further screening	no further screening	no
498	Medline	39023317	[Collaboration between care teams and care experts in home care nursing: A qualitative case study]. [German]	10.1024/1012-5302/a001003	German	#N/A	#N/A	#N/A	#N/A	duplicate	#N/A	no further screening	no further screening	no further screening	no further screening	no	-
499	Pubmed	39046117	New horizons in clinical practice guidelines for use with older people	10.1093/ageing/afae158	English	New horizons in clinical practice guidelines for use with older people	1	0	0	keep record	no	no	no further screening	no further screening	no further screening	no
500	Medline	39046117	New horizons in clinical practice guidelines for use with older people.	10.1093/ageing/afae158	English	New horizons in clinical practice guidelines for use with older people	1	0	0	duplicate	no	no further screening	no further screening	no further screening	no further screening	no	-
501	Pubmed	39056266	Cardio-Rheumatology Insights Into Hypertension: Intersection of Inflammation, Arteries, and Heart	10.1093/ajh/hpae098	English	Cardio-Rheumatology Insights Into Hypertension: Intersection of Inflammation, Arteries, and Heart	1	0	0	keep record	no	no	no further screening	no further screening	no further screening	no
502	Medline	39056266	Cardio-Rheumatology Insights Into Hypertension: Intersection of Inflammation, Arteries, and Heart. [Review]	10.1093/ajh/hpae098	English	Cardio-Rheumatology Insights Into Hypertension: Intersection of Inflammation, Arteries, and Heart	1	0	0	duplicate	no	no further screening	no further screening	no further screening	no further screening	no	-
503	Pubmed	39063469	Exploring the Nexus between Food Systems and the Global Syndemic among Children under Five Years of Age through the Complex Systems Approach	10.3390/ijerph21070893	English	Exploring the Nexus between Food Systems and the Global Syndemic among Children under Five Years of Age through the Complex Systems Approach	1	0	0	keep record	no	no	no further screening	no further screening	no further screening	no
504	Medline	39063469	Exploring the Nexus between Food Systems and the Global Syndemic among Children under Five Years of Age through the Complex Systems Approach. [Review]	10.3390/ijerph21070893	English	Exploring the Nexus between Food Systems and the Global Syndemic among Children under Five Years of Age through the Complex Systems Approach	1	0	0	duplicate	no	no further screening	no further screening	no further screening	no further screening	no	-
505	Pubmed	39071564	ScLNet: A cornea with scleral lens OCT layers segmentation dataset and new multi-task model	10.1016/j.heliyon.2024.e33911	English	ScLNet: A cornea with scleral lens OCT layers segmentation dataset and new multi-task model	1	0	0	keep record	no	no	no further screening	no further screening	no further screening	no
506	Medline	39071564	ScLNet: A cornea with scleral lens OCT layers segmentation dataset and new multi-task model.	10.1016/j.heliyon.2024.e33911	English	ScLNet: A cornea with scleral lens OCT layers segmentation dataset and new multi-task model	1	0	0	duplicate	no	no further screening	no further screening	no further screening	no further screening	no	-
507	Pubmed	39089737	Descriptive Epidemiology of New York City Older Adult Patients With Multiple Chronic Conditions	10.5888/pcd21.230444	English	Descriptive Epidemiology of New York City Older Adult Patients With Multiple Chronic Conditions	1	0	0	keep record	no	MLTC study	Quantitative study	MLTC as outcome	not used	no
508	Medline	39089737	Descriptive Epidemiology of New York City Older Adult Patients With Multiple Chronic Conditions.	10.5888/pcd21.230444	English	Descriptive Epidemiology of New York City Older Adult Patients With Multiple Chronic Conditions	1	0	0	duplicate	no	no further screening	no further screening	no further screening	no further screening	no	-
509	Pubmed	39140491	[Integrated regulations for medical and nursing care in long-term care: qualitative results of the process evaluation: Innovative form of care in long-term care]	10.1024/1012-5302/a001010	German	[Integrated regulations for medical and nursing care in long-term care: qualitative results of the process evaluation: Innovative form of care in long-term care]	1	0	0	keep record	no	no	no further screening	no further screening	no further screening	no
510	Medline	39140491	[Integrated regulations for medical and nursing care in long-term care: qualitative results of the process evaluation: Innovative form of care in long-term care]. [German]	10.1024/1012-5302/a001010	German	[Integrated regulations for medical and nursing care in long-term care: qualitative results of the process evaluation: Innovative form of care in long-term care]	1	0	0	duplicate	no	no further screening	no further screening	no further screening	no further screening	no	-
511	Scopus	39140491	Innovative Versorgungsform in der Langzeitpflege Integrated regulations for medical and nursing care in long-term care: Qualitative results of the process evaluation: Innovative form of care in long-term care; [Integrierte Regelwerke für medizinisch-pflegerische Versorgung in der Langzeitpflege: qualitative Ergebnisse der Prozessevaluation]	10.1024/1012-5302/a001010	English	[Integrated regulations for medical and nursing care in long-term care: qualitative results of the process evaluation: Innovative form of care in long-term care]	1	0	0	unique	no	no	no further screening	no further screening	no further screening	no
512	Pubmed	39174073	Investigating sustainability in work after participating in a welfare-to-work initiative using a 2-year cohort study of Work Programme participants in Scotland	10.1136/bmjopen-2023-072943	English	Investigating sustainability in work after participating in a welfare-to-work initiative using a 2-year cohort study of Work Programme participants in Scotland	1	0	0	duplicate	no	no further screening	no further screening	no further screening	no further screening	no	-
513	Medline	39174073	Investigating sustainability in work after participating in a welfare-to-work initiative using a 2-year cohort study of Work Programme participants in Scotland.	10.1136/bmjopen-2023-072943	English	Investigating sustainability in work after participating in a welfare-to-work initiative using a 2-year cohort study of Work Programme participants in Scotland	1	0	0	keep record	no	no	no further screening	no further screening	no further screening	no
514	Pubmed	39195610	Addressing the Syndemic Relationship between Lymphatic Filariasis and Mental Distress in Malawi: The Potential of Enhanced Self-Care	10.3390/tropicalmed9080172	English	Addressing the Syndemic Relationship between Lymphatic Filariasis and Mental Distress in Malawi: The Potential of Enhanced Self-Care	1	0	0	duplicate	no	no further screening	no further screening	no further screening	no further screening	no	-
515	Medline	39195610	Addressing the Syndemic Relationship between Lymphatic Filariasis and Mental Distress in Malawi: The Potential of Enhanced Self-Care.	10.3390/tropicalmed9080172	English	Addressing the Syndemic Relationship between Lymphatic Filariasis and Mental Distress in Malawi: The Potential of Enhanced Self-Care	1	0	0	keep record	no	MLTC study	no	no further screening	no further screening	no
516	Pubmed	39195621	'The Lost Peace': Evidencing the Syndemic Relationship between Neglected Tropical Diseases and Mental Distress in Liberia	10.3390/tropicalmed9080183	English	'The Lost Peace': Evidencing the Syndemic Relationship between Neglected Tropical Diseases and Mental Distress in Liberia	1	0	0	duplicate	no	no further screening	no further screening	no further screening	no further screening	no	-
517	Medline	39195621	'The Lost Peace': Evidencing the Syndemic Relationship between Neglected Tropical Diseases and Mental Distress in Liberia.	10.3390/tropicalmed9080183	English	'The Lost Peace': Evidencing the Syndemic Relationship between Neglected Tropical Diseases and Mental Distress in Liberia	1	0	0	keep record	no	no	no further screening	no further screening	no further screening	no
518	Pubmed	39219484	Racial Differences in Medications for Opioid Use Disorder Initiation in a Carceral Setting	10.1177/29767342241273417	English	Racial Differences in Medications for Opioid Use Disorder Initiation in a Carceral Setting	1	0	0	duplicate	no	no further screening	no further screening	no further screening	no further screening	no	-
519	Medline	39219484	Racial Differences in Medications for Opioid Use Disorder Initiation in a Carceral Setting.	10.1177/29767342241273417	English	Racial Differences in Medications for Opioid Use Disorder Initiation in a Carceral Setting	1	0	0	keep record	no	no	no further screening	no further screening	no further screening	no
520	Pubmed	39232985	Complex primary care for multimorbid patients in the Netherlands: Interprofessional perspectives within and beyond general practice	10.1016/j.zefq.2024.08.002	English	Complex primary care for multimorbid patients in the Netherlands: Interprofessional perspectives within and beyond general practice	1	0	0	duplicate	no	no further screening	no further screening	no further screening	no further screening	no	-
521	Medline	39232985	Complex primary care for multimorbid patients in the Netherlands: Interprofessional perspectives within and beyond general practice.	10.1016/j.zefq.2024.08.002	English	Complex primary care for multimorbid patients in the Netherlands: Interprofessional perspectives within and beyond general practice	1	0	0	keep record	no	MLTC study	no	no further screening	no further screening	no
522	Pubmed	39235884	Precarity and Hope at the Intersections of HIV and Cervical Cancer in a Johannesburg Clinic	10.1080/01459740.2024.2395273	English	Precarity and Hope at the Intersections of HIV and Cervical Cancer in a Johannesburg Clinic	1	0	0	duplicate	no	no further screening	no further screening	no further screening	no further screening	no	-
523	Medline	39235884	Precarity and Hope at the Intersections of HIV and Cervical Cancer in a Johannesburg Clinic.	10.1080/01459740.2024.2395273	English	Precarity and Hope at the Intersections of HIV and Cervical Cancer in a Johannesburg Clinic	1	0	0	keep record	no	MLTC study	no	no further screening	no further screening	no
524	Pubmed	39309832	Combining bioinformatics, network pharmacology, and artificial intelligence to predict the mechanism of resveratrol in the treatment of rheumatoid arthritis	10.1016/j.heliyon.2024.e37371	English	Combining bioinformatics, network pharmacology, and artificial intelligence to predict the mechanism of resveratrol in the treatment of rheumatoid arthritis	1	0	0	duplicate	no	no further screening	no further screening	no further screening	no further screening	no	-
525	Medline	39309832	Combining bioinformatics, network pharmacology, and artificial intelligence to predict the mechanism of resveratrol in the treatment of rheumatoid arthritis.	10.1016/j.heliyon.2024.e37371	English	Combining bioinformatics, network pharmacology, and artificial intelligence to predict the mechanism of resveratrol in the treatment of rheumatoid arthritis	1	0	0	keep record	no	no	no further screening	no further screening	no further screening	no
526	Pubmed	39323640	Network pharmacology and transcriptomics reveal the mechanisms of FFBZL in the treatment of oral squamous cell carcinoma	10.3389/fphar.2024.1405596	English	Network pharmacology and transcriptomics reveal the mechanisms of FFBZL in the treatment of oral squamous cell carcinoma	1	0	0	duplicate	no	no further screening	no further screening	no further screening	no further screening	no	-
527	Medline	39323640	Network pharmacology and transcriptomics reveal the mechanisms of FFBZL in the treatment of oral squamous cell carcinoma.	10.3389/fphar.2024.1405596	English	Network pharmacology and transcriptomics reveal the mechanisms of FFBZL in the treatment of oral squamous cell carcinoma	1	0	0	keep record	no	no	no further screening	no further screening	no further screening	no
528	Pubmed	39387794	Clinician's Guide to Geriatric Assessment	10.1016/j.mayocp.2024.08.017	English	Clinician's Guide to Geriatric Assessment	1	0	0	duplicate	no	no further screening	no further screening	no further screening	no further screening	no	-
529	Medline	39387794	Clinician's Guide to Geriatric Assessment. [Review]	10.1016/j.mayocp.2024.08.017	English	Clinician's Guide to Geriatric Assessment	1	0	0	keep record	no	no	no further screening	no further screening	no further screening	no
530	Pubmed	39398100	Rethinking Scale-Up of Rehabilitation for Chronic Disease in Low-Resource Settings: Embracing Complexity for Contextual Impact	10.5334/gh.1360	English	Rethinking Scale-Up of Rehabilitation for Chronic Disease in Low-Resource Settings: Embracing Complexity for Contextual Impact	1	0	0	duplicate	no	no further screening	no further screening	no further screening	no further screening	no	-
531	Scopus	39398100	Rethinking Scale-Up of Rehabilitation for Chronic Disease in Low-Resource Settings: Embracing Complexity for Contextual Impact	10.5334/gh.1360	English	Rethinking Scale-Up of Rehabilitation for Chronic Disease in Low-Resource Settings: Embracing Complexity for Contextual Impact	1	0	0	keep record	no	MLTC study	no	no further screening	no further screening	no
532	Medline	39398100	Rethinking Scale-Up of Rehabilitation for Chronic Disease in Low-Resource Settings: Embracing Complexity for Contextual Impact.	10.5334/gh.1360	English	Rethinking Scale-Up of Rehabilitation for Chronic Disease in Low-Resource Settings: Embracing Complexity for Contextual Impact	1	0	0	duplicate	no	no further screening	no further screening	no further screening	no further screening	no	-
533	Pubmed	39422131	Intersectional analysis of social determinants of health and their association with mortality in patients with multimorbidity	10.7189/jogh.14.04229	English	Intersectional analysis of social determinants of health and their association with mortality in patients with multimorbidity	0	0	0	keep record	no	MLTC study	Quantitative study	MLTC as outcome	Intersectionality analysis used	yes	cross-sectional
534	Medline	39422131	Intersectional analysis of social determinants of health and their association with mortality in patients with multimorbidity.	10.7189/jogh.14.04229	English	Intersectional analysis of social determinants of health and their association with mortality in patients with multimorbidity	0	0	0	duplicate	no	no further screening	no further screening	no further screening	no further screening	no	-
535	Medline	39476098	Intersecting Epidemics: Examining the Impact of Internalized Homophobia and Depression Symptoms on HIV Testing Through a Suicide Syndemic Among Young Black Men Who Have Sex with Men.	10.1007/s40615-024-02225-4	English	Intersecting Epidemics: Examining the Impact of Internalized Homophobia and Depression Symptoms on HIV Testing Through a Suicide Syndemic Among Young Black Men Who Have Sex with Men.	1	0	0	keep record	no	no	no further screening	no further screening	no further screening	no
536	Pubmed	39476098	Intersecting Epidemics: Examining the Impact of Internalized Homophobia and Depression Symptoms on HIV Testing Through a Suicide Syndemic Among Young Black Men Who Have Sex with Men	10.1007/s40615-024-02225-4	English	Intersecting Epidemics: Examining the Impact of Internalized Homophobia and Depression Symptoms on HIV Testing Through a Suicide Syndemic Among Young Black Men Who Have Sex with Men.	1	0	0	duplicate	no	no further screening	no further screening	no further screening	no further screening	no	-
537	Pubmed	39479394	Identifying HIF1A and HGF as two hub genes in aortic dissection and function analysis by integrating RNA sequencing and single-cell RNA sequencing data	10.3389/fcvm.2024.1475991	English	Identifying HIF1A and HGF as two hub genes in aortic dissection and function analysis by integrating RNA sequencing and single-cell RNA sequencing data	1	0	0	keep record	no	no	no further screening	no further screening	no further screening	no
538	Medline	39479394	Identifying HIF1A and HGF as two hub genes in aortic dissection and function analysis by integrating RNA sequencing and single-cell RNA sequencing data.	10.3389/fcvm.2024.1475991	English	Identifying HIF1A and HGF as two hub genes in aortic dissection and function analysis by integrating RNA sequencing and single-cell RNA sequencing data	1	0	0	duplicate	no	no further screening	no further screening	no further screening	no further screening	no	-
539	Pubmed	39501147	Shared decision-making with patients with complex care needs: a scoping review	10.1186/s12875-024-02633-9	English	Shared decision-making with patients with complex care needs: a scoping review	1	0	0	keep record	no	MLTC study	no	no further screening	no further screening	no
540	Medline	39501147	Shared decision-making with patients with complex care needs: a scoping review.	10.1186/s12875-024-02633-9	English	Shared decision-making with patients with complex care needs: a scoping review	1	0	0	duplicate	no	no further screening	no further screening	no further screening	no further screening	no	-
541	Pubmed	39541922	Integrative bioinformatics and experimental analysis of curcumin's role in regulating ferroptosis to combat osteoporosis	10.1016/j.bbrc.2024.150949	English	Integrative bioinformatics and experimental analysis of curcumin's role in regulating ferroptosis to combat osteoporosis	1	0	0	keep record	no	no	no further screening	no further screening	no further screening	no
542	Medline	39541922	Integrative bioinformatics and experimental analysis of curcumin's role in regulating ferroptosis to combat osteoporosis.	10.1016/j.bbrc.2024.150949	English	Integrative bioinformatics and experimental analysis of curcumin's role in regulating ferroptosis to combat osteoporosis	1	0	0	duplicate	no	no further screening	no further screening	no further screening	no further screening	no	-
543	Pubmed	39578362	A comprehensive person-centred TB care model, from malnutrition to mental health	10.5588/ijtld.24.0438	English	A comprehensive person-centred TB care model, from malnutrition to mental health	1	0	0	keep record	no	no	no further screening	no further screening	no further screening	no
544	Medline	39578362	A comprehensive person-centred TB care model, from malnutrition to mental health.	10.5588/ijtld.24.0438	English	A comprehensive person-centred TB care model, from malnutrition to mental health	1	0	0	duplicate	no	no further screening	no further screening	no further screening	no further screening	no	-
545	Pubmed	39579176	A narrative review of the current available literature on the intersection between the climate crisis and paediatric surgical care	10.1007/s00383-024-05899-3	English	A narrative review of the current available literature on the intersection between the climate crisis and paediatric surgical care	1	0	0	keep record	no	no	no further screening	no further screening	no further screening	no
546	Medline	39579176	A narrative review of the current available literature on the intersection between the climate crisis and paediatric surgical care. [Review]	10.1007/s00383-024-05899-3	English	A narrative review of the current available literature on the intersection between the climate crisis and paediatric surgical care	1	0	0	duplicate	no	no further screening	no further screening	no further screening	no further screening	no	-
547	Pubmed	39608795	[Ferroptosis-related genes in osteoporosis: a bioinformatics analysis and in vitro study]	10.3724/zdxbyxb-2024-0089	Chinese	Ferroptosis-related genes in osteoporosis: a bioinformatics analysis and in vitro study	1	0	0	keep record	no	no	no further screening	no further screening	no further screening	no
548	Medline	39608795	[Ferroptosis-related genes in osteoporosis: a bioinformatics analysis and in vitro study]. [Chinese]	10.3724/zdxbyxb-2024-0089	Chinese	Ferroptosis-related genes in osteoporosis: a bioinformatics analysis and in vitro study	1	0	0	duplicate	no	no further screening	no further screening	no further screening	no further screening	no	-
549	Pubmed	39652850	Wearable Devices for Supporting Chronic Disease Self-Management: Scoping Review	10.2196/55925	English	Wearable Devices for Supporting Chronic Disease Self-Management: Scoping Review	1	0	0	keep record	no	no	no further screening	no further screening	no further screening	no
550	Medline	39652850	Wearable Devices for Supporting Chronic Disease Self-Management: Scoping Review.	10.2196/55925	English	Wearable Devices for Supporting Chronic Disease Self-Management: Scoping Review	1	0	0	duplicate	no	no further screening	no further screening	no further screening	no further screening	no	-
551	Pubmed	39655487	Mechanistic insights regarding neuropsychiatric and neuropathologic impacts of air pollution	10.1080/10408444.2024.2420972	English	Mechanistic insights regarding neuropsychiatric and neuropathologic impacts of air pollution	1	0	0	keep record	no	no	no further screening	no further screening	no further screening	no
552	Scopus	39655487	Mechanistic insights regarding neuropsychiatric and neuropathologic impacts of air pollution	10.1080/10408444.2024.2420972	English	Mechanistic insights regarding neuropsychiatric and neuropathologic impacts of air pollution	1	0	0	duplicate	no	no further screening	no further screening	no further screening	no further screening	no	-
553	Pubmed	39681724	[Geriatric traumatology-Principles of orthogeriatrics]	10.1007/s00104-024-02204-9	German	#N/A	#N/A	#N/A	#N/A	keep record	#N/A	no	no further screening	no further screening	no further screening	no
554	Medline	39681724	[Geriatric traumatology-Principles of orthogeriatrics]. [Review] [German]	10.1007/s00104-024-02204-9	German	#N/A	#N/A	#N/A	#N/A	duplicate	#N/A	no further screening	no further screening	no further screening	no further screening	no	-
555	Pubmed	39728221	Exploiting 2D Neural Network Frameworks for 3D Segmentation Through Depth Map Analytics of Harvested Wild Blueberries (Vaccinium angustifolium Ait.)	10.3390/jimaging10120324	English	#N/A	#N/A	#N/A	#N/A	keep record	#N/A	no	no further screening	no further screening	no further screening	no
556	Medline	39728221	Exploiting 2D Neural Network Frameworks for 3D Segmentation Through Depth Map Analytics of Harvested Wild Blueberries (Vaccinium angustifolium Ait.).	10.3390/jimaging10120324	English	#N/A	#N/A	#N/A	#N/A	duplicate	#N/A	no further screening	no further screening	no further screening	no further screening	no	-
557	Pubmed	39728814	Gender and Intersecting Barriers and Facilitators to Access the HIV Cascade of Care in Manitoba, Canada, Before and During the COVID-19 Pandemic: A Qualitative Study	10.3390/tropicalmed9120287	English	#N/A	#N/A	#N/A	#N/A	keep record	#N/A	no	no further screening	no further screening	no further screening	no
558	Medline	39728814	Gender and Intersecting Barriers and Facilitators to Access the HIV Cascade of Care in Manitoba, Canada, Before and During the COVID-19 Pandemic: A Qualitative Study.	10.3390/tropicalmed9120287	English	#N/A	#N/A	#N/A	#N/A	duplicate	#N/A	no further screening	no further screening	no further screening	no further screening	no	-
559	Pubmed	39832463	WGCNA and integrative network analysis identify CHRNA5 and CTLA4 as potential therapeutic targets against angiosarcoma	10.1016/j.ctarc.2024.100862	English	#N/A	#N/A	#N/A	#N/A	keep record	#N/A	no	no further screening	no further screening	no further screening	no
560	Medline	39832463	WGCNA and integrative network analysis identify CHRNA5 and CTLA4 as potential therapeutic targets against angiosarcoma.	10.1016/j.ctarc.2024.100862	English	#N/A	#N/A	#N/A	#N/A	duplicate	#N/A	no further screening	no further screening	no further screening	no further screening	no	-
561	Pubmed	39863880	Syndemic, mental health and living with dependent persons in Latin America and Spain: a study with a gender perspective	10.1186/s13690-024-01480-5	English	#N/A	#N/A	#N/A	#N/A	keep record	#N/A	no	no further screening	no further screening	no further screening	no
562	Medline	39863880	Syndemic, mental health and living with dependent persons in Latin America and Spain: a study with a gender perspective.	10.1186/s13690-024-01480-5	English	#N/A	#N/A	#N/A	#N/A	duplicate	#N/A	no further screening	no further screening	no further screening	no further screening	no	-
563	Pubmed	39875052	Performance and efficiency of machine learning models in analyzing capillary serum protein electrophoresis	10.1016/j.cca.2025.120165	English	#N/A	#N/A	#N/A	#N/A	keep record	#N/A	no	no further screening	no further screening	no further screening	no
564	Medline	39875052	Performance and efficiency of machine learning models in analyzing capillary serum protein electrophoresis.	10.1016/j.cca.2025.120165	English	#N/A	#N/A	#N/A	#N/A	duplicate	#N/A	no further screening	no further screening	no further screening	no further screening	no	-
565	Pubmed	39875572	Identification of biomarkers associated with coronary artery disease and non-alcoholic fatty liver disease by bioinformatics analysis and machine learning	10.1038/s41598-025-87923-7	English	#N/A	#N/A	#N/A	#N/A	keep record	#N/A	MLTC study	Quantitative study	MLTC as outcome	not used	no
566	Medline	39875572	Identification of biomarkers associated with coronary artery disease and non-alcoholic fatty liver disease by bioinformatics analysis and machine learning.	10.1038/s41598-025-87923-7	English	#N/A	#N/A	#N/A	#N/A	duplicate	#N/A	no further screening	no further screening	no further screening	no further screening	no	-
567	Medline	39875572	Identification of biomarkers associated with coronary artery disease and non-alcoholic fatty liver disease by bioinformatics analysis and machine learning.	10.1038/s41598-025-87923-7	English	#N/A	#N/A	#N/A	#N/A	duplicate	#N/A	no further screening	no further screening	no further screening	no further screening	no	-
568	Pubmed	39886868	Intersectionality of inequalities in revascularisation and outcomes for acute coronary syndrome in England: nationwide linked cohort study	10.1093/ehjqcco/qcae112	English	#N/A	#N/A	#N/A	#N/A	duplicate	#N/A	no further screening	no further screening	no further screening	no further screening	no	-
569	Medline	39886868	Intersectionality of inequalities in revascularisation and outcomes for acute coronary syndrome in England: nationwide linked cohort study.	10.1093/ehjqcco/qcae112	English	#N/A	#N/A	#N/A	#N/A	keep record	#N/A	no	no further screening	no further screening	no further screening	no	not a real intersectionality study
570	Pubmed	39887883	Combination of Metabolomics and Bioinformatics to Reveal the Mechanism of Luteolin in the Treatment of Cervical Cancer	10.1111/cbdd.70059	English	#N/A	#N/A	#N/A	#N/A	duplicate	#N/A	no further screening	no further screening	no further screening	no further screening	no	-
571	Medline	39887883	Combination of Metabolomics and Bioinformatics to Reveal the Mechanism of Luteolin in the Treatment of Cervical Cancer.	10.1111/cbdd.70059	English	#N/A	#N/A	#N/A	#N/A	keep record	#N/A	no	no further screening	no further screening	no further screening	no
572	Pubmed	39908244	Statistical and machine learning based platform-independent key genes identification for hepatocellular carcinoma	10.1371/journal.pone.0318215	English	#N/A	#N/A	#N/A	#N/A	duplicate	#N/A	no further screening	no further screening	no further screening	no further screening	no	-
573	Medline	39908244	Statistical and machine learning based platform-independent key genes identification for hepatocellular carcinoma.	10.1371/journal.pone.0318215	English	#N/A	#N/A	#N/A	#N/A	keep record	#N/A	no	no further screening	no further screening	no further screening	no
574	Pubmed	39913623	Cuproptosis genes in predicting the occurrence of allergic rhinitis and pharmacological treatment	10.1371/journal.pone.0318511	English	#N/A	#N/A	#N/A	#N/A	duplicate	#N/A	no further screening	no further screening	no further screening	no further screening	no	-
575	Medline	39913623	Cuproptosis genes in predicting the occurrence of allergic rhinitis and pharmacological treatment.	10.1371/journal.pone.0318511	English	#N/A	#N/A	#N/A	#N/A	keep record	#N/A	no	no further screening	no further screening	no further screening	no
576	Pubmed	40033402	Distribution and association of depression with tobacco consumption among middle-aged and elderly Indian population: nested multilevel modelling analysis of nationally representative cross-sectional survey	10.1186/s41043-025-00753-1	English	#N/A	#N/A	#N/A	#N/A	duplicate	#N/A	no further screening	no further screening	no further screening	no further screening	no	-
577	Medline	40033402	Distribution and association of depression with tobacco consumption among middle-aged and elderly Indian population: nested multilevel modelling analysis of nationally representative cross-sectional survey.	10.1186/s41043-025-00753-1	English	#N/A	#N/A	#N/A	#N/A	keep record	#N/A	no	no further screening	no further screening	no further screening	no
578	Pubmed	40036606	Informal Care Receiving among Older Adults: The Role of Multimorbidity and Intersectional Social Position	10.1093/geront/gnaf071	English	#N/A	#N/A	#N/A	#N/A	duplicate	#N/A	no further screening	no further screening	no further screening	no further screening	no	-
579	Medline	40036606	Informal Care Receiving among Older Adults: The Role of Multimorbidity and Intersectional Social Position.	10.1093/geront/gnaf071	English	#N/A	#N/A	#N/A	#N/A	keep record	#N/A	MLTC study	no	no further screening	no further screening	no
580	Pubmed	40047553	From policy to practice: syndemic and intersectional challenges to ART adherence for transgender women under India's post-test and treat policy	10.1080/17441692.2025.2473446	English	#N/A	#N/A	#N/A	#N/A	duplicate	#N/A	no further screening	no further screening	no further screening	no further screening	no	-
581	Medline	40047553	From policy to practice: syndemic and intersectional challenges to ART adherence for transgender women under India's post-test and treat policy.	10.1080/17441692.2025.2473446	English	#N/A	#N/A	#N/A	#N/A	keep record	#N/A	no	no further screening	no further screening	no further screening	no
582	Pubmed	40074956	Genome Mining for Hub Genes Related to Endoplasmic Reticulum Stress in Pancreatitis: A Perspective from In Silico Characterization	10.1007/s12033-025-01388-7	English	#N/A	#N/A	#N/A	#N/A	duplicate	#N/A	no further screening	no further screening	no further screening	no further screening	no	-
583	Medline	40074956	Genome Mining for Hub Genes Related to Endoplasmic Reticulum Stress in Pancreatitis: A Perspective from In Silico Characterization.	10.1007/s12033-025-01388-7	English	#N/A	#N/A	#N/A	#N/A	keep record	#N/A	no	no further screening	no further screening	no further screening	no
584	Pubmed	40077666	The Role of Nutrition and Other Lifestyle Patterns in Mortality Risk in Older Adults with Multimorbidity	10.3390/nu17050796	English	#N/A	#N/A	#N/A	#N/A	duplicate	#N/A	no further screening	no further screening	no further screening	no further screening	no	-
585	Medline	40077666	The Role of Nutrition and Other Lifestyle Patterns in Mortality Risk in Older Adults with Multimorbidity.	10.3390/nu17050796	English	#N/A	#N/A	#N/A	#N/A	keep record	#N/A	MLTC study	Quantitative study	MLTC as outcome	not used	no
586	Pubmed	40078458	Bioinformatics analysis of the expression of potential common genes and immune-related genes between atrial fibrillation and chronic kidney disease	10.3389/fcvm.2025.1521722	English	#N/A	#N/A	#N/A	#N/A	duplicate	#N/A	no further screening	no further screening	no further screening	no further screening	no	-
587	Medline	40078458	Bioinformatics analysis of the expression of potential common genes and immune-related genes between atrial fibrillation and chronic kidney disease.	10.3389/fcvm.2025.1521722	English	#N/A	#N/A	#N/A	#N/A	keep record	#N/A	no	no further screening	no further screening	no further screening	no
588	Pubmed	40151630	Complexities in Geriatric Cardiology: Clinical Dilemmas and Gaps in Evidence	10.26599/1671-5411.2025.01.004	English	#N/A	#N/A	#N/A	#N/A	duplicate	#N/A	no further screening	no further screening	no further screening	no further screening	no	-
589	Medline	40151630	Complexities in Geriatric Cardiology: Clinical Dilemmas and Gaps in Evidence.	10.26599/1671-5411.2025.01.004	English	#N/A	#N/A	#N/A	#N/A	keep record	#N/A	no	no further screening	no further screening	no further screening	no
590	Pubmed	40158449	A syndemic perspective on food insecurity, gestational diabetes, and mental health disorders during pregnancy	10.1016/j.socscimed.2025.117994	English	#N/A	#N/A	#N/A	#N/A	duplicate	#N/A	no further screening	no further screening	no further screening	no further screening	no	-
591	Medline	40158449	A syndemic perspective on food insecurity, gestational diabetes, and mental health disorders during pregnancy.	10.1016/j.socscimed.2025.117994	English	#N/A	#N/A	#N/A	#N/A	keep record	#N/A	no	no further screening	no further screening	no further screening	no
592	Pubmed	40158514	The Situated Vulnerabilities and Resiliencies Framework: a call for integrated strategies to address global HIV inequities for transgender, non-binary, and gender diverse populations	10.1016/S2352-3018(24)00299-6	English	#N/A	#N/A	#N/A	#N/A	duplicate	#N/A	no further screening	no further screening	no further screening	no further screening	no	-
593	Medline	40158514	The Situated Vulnerabilities and Resiliencies Framework: a call for integrated strategies to address global HIV inequities for transgender, non-binary, and gender diverse populations. [Review]	10.1016/S2352-3018(24)00299-6	English	#N/A	#N/A	#N/A	#N/A	keep record	#N/A	no	no further screening	no further screening	no further screening	no
594	Medline	40158514	The Situated Vulnerabilities and Resiliencies Framework: a call for integrated strategies to address global HIV inequities for transgender, non-binary, and gender diverse populations. [Review]	10.1016/S2352-3018(24)00299-6	English	#N/A	#N/A	#N/A	#N/A	duplicate	#N/A	no further screening	no further screening	no further screening	no further screening	no	-
595	Pubmed	40178346	Understanding the intersectionality of the rural Hispanic/Latino Veteran population: a scoping review of health-related challenges	10.1080/13557858.2025.2486413	English	#N/A	#N/A	#N/A	#N/A	keep record	#N/A	no	no further screening	no further screening	no further screening	no
596	Medline	40178346	Understanding the intersectionality of the rural Hispanic/Latino Veteran population: a scoping review of health-related challenges. [Review]	10.1080/13557858.2025.2486413	English	#N/A	#N/A	#N/A	#N/A	duplicate	#N/A	no further screening	no further screening	no further screening	no further screening	no	-
597	Pubmed	9775922	[Patient-oriented quality assurance. Information and cooperation of the health services as a condition for integrated care]		German	[Patient-oriented quality assurance. Information and cooperation of the health services as a condition for integrated care]	1	0	0	unique	no	no	no further screening	no further screening	no further screening	no
598	Pubmed	20795581	Older inmates' pursuit of good health: a focus group study	10.3928/19404921-20100730-01	English	Older inmates' pursuit of good health: a focus group study	1	0	0	unique	no	no	no further screening	no further screening	no further screening	no
599	Pubmed	20815182	Neurobehavioral dynamics following chronic sleep restriction: dose-response effects of one night for recovery	10.1093/sleep/33.8.1013	English	Neurobehavioral dynamics following chronic sleep restriction: dose-response effects of one night for recovery	1	0	0	unique	no	no	no further screening	no further screening	no further screening	no
600	Pubmed	20846513	Molecular characterization of the song control nucleus HVC in Bengalese finch brain	10.1016/j.brainres.2010.09.014	English	Molecular characterization of the song control nucleus HVC in Bengalese finch brain	1	0	0	unique	no	no	no further screening	no further screening	no further screening	no
601	Pubmed	21441414	Health care and social service providers' observations on the intersection of HIV/AIDS and violence among their clients and patients	10.1177/1049732311403501	English	Health care and social service providers' observations on the intersection of HIV/AIDS and violence among their clients and patients	1	0	0	unique	no	no	no further screening	no further screening	no further screening	no
602	Pubmed	21881427	The intersection of the Medicare end-stage renal disease (ESRD) benefit and hospice: an overview for home care and hospice clinicians	10.1097/NHH.0b013e31821fea6f	English	The intersection of the Medicare end-stage renal disease (ESRD) benefit and hospice: an overview for home care and hospice clinicians	1	0	0	unique	no	no	no further screening	no further screening	no further screening	no
603	Pubmed	21959536	Analysis of the Trend and Seasonal Cycle of Carbon Monoxide Concentrations in an Urban Area (4 pp)	10.1065/espr2006.09.342	English	Analysis of the Trend and Seasonal Cycle of Carbon Monoxide Concentrations in an Urban Area (4 pp)	1	0	0	unique	no	no	no further screening	no further screening	no further screening	no
604	Pubmed	22152052	Food choices and practices during pregnancy of immigrant and Aboriginal women in Canada: a study protocol	10.1186/1471-2393-11-100	English	Food choices and practices during pregnancy of immigrant and Aboriginal women in Canada: a study protocol	1	0	0	unique	no	no	no further screening	no further screening	no further screening	no
605	Pubmed	23233038	Intersecting epidemics among pregnant women: alcohol use, interpersonal violence, and HIV infection in South Africa	10.1007/s11904-012-0145-5	English	Intersecting epidemics among pregnant women: alcohol use, interpersonal violence, and HIV infection in South Africa	1	0	0	unique	no	no	no further screening	no further screening	no further screening	no
606	Pubmed	23802087	Analysis of NKp30/NCR3 isoforms in untreated HIV-1-infected patients from the ANRS SEROCO cohort	10.4161/onci.23472	English	Analysis of NKp30/NCR3 isoforms in untreated HIV-1-infected patients from the ANRS SEROCO cohort	1	0	0	unique	no	no	no further screening	no further screening	no further screening	no
607	Pubmed	23839097	Monocyte heterogeneity in cardiovascular disease	10.1007/s00281-013-0387-3	English	Monocyte heterogeneity in cardiovascular disease	1	0	0	unique	no	no	no further screening	no further screening	no further screening	no
608	Pubmed	24326035	Proceedings of the 5th annual perspectives in rheumatic diseases	10.1016/j.semarthrit.2013.06.002	English	Proceedings of the 5th annual perspectives in rheumatic diseases	1	0	0	unique	no	no	no further screening	no further screening	no further screening	no
609	Pubmed	24372420	Supporting residents moving into long-term care: multiple layers shape residents' experiences	10.1080/01634372.2013.875971	English	Supporting residents moving into long-term care: multiple layers shape residents' experiences	1	0	0	unique	no	no	no further screening	no further screening	no further screening	no
610	Pubmed	24557512	Optimizing health for complex adults in primary care: current challenges and a way forward	10.1007/s11606-013-2749-x	English	Optimizing health for complex adults in primary care: current challenges and a way forward	1	0	0	unique	no	no	no further screening	no further screening	no further screening	no
611	Pubmed	25200335	Existing data sets to support studies of dementia or significant cognitive impairment and comorbid chronic conditions	10.1016/j.jalz.2014.07.002	English	Existing data sets to support studies of dementia or significant cognitive impairment and comorbid chronic conditions	1	0	0	unique	no	MLTC study	no	no further screening	no further screening	no
612	Pubmed	25431401	Understanding dementia in the sociocultural context: a review	10.1177/0020764014560357	English	Understanding dementia in the sociocultural context: a review	1	0	0	unique	no	no	no further screening	no further screening	no further screening	no
613	Pubmed	25591973	Sarcopenia and critical illness: a deadly combination in the elderly	10.1177/0148607114567710	English	Sarcopenia and critical illness: a deadly combination in the elderly	1	0	0	unique	no	no	no further screening	no further screening	no further screening	no
614	Pubmed	25690773	High-frequency audibility: the effects of audiometric configuration, stimulus type, and device	10.3766/jaaa.26.2.3	English	High-frequency audibility: the effects of audiometric configuration, stimulus type, and device	1	0	0	unique	no	no	no further screening	no further screening	no further screening	no
615	Pubmed	26321419	A global sensitivity analysis of two-phase flow between fractured crystalline rock and bentonite with application to spent nuclear fuel disposal	10.1016/j.jconhyd.2015.07.006	English	A global sensitivity analysis of two-phase flow between fractured crystalline rock and bentonite with application to spent nuclear fuel disposal	1	0	0	unique	no	no	no further screening	no further screening	no further screening	no
616	Pubmed	26580324	Global research challenges and opportunities for mental health and substance-use disorders	10.1038/nature16032	English	Global research challenges and opportunities for mental health and substance-use disorders	1	0	0	unique	no	no	no further screening	no further screening	no further screening	no
617	Pubmed	26823066	Residual Effects of Restless Sleep over Depressive Symptoms on Chronic Medical Conditions: Race by Gender Differences	10.1007/s40615-015-0202-z	English	Residual Effects of Restless Sleep over Depressive Symptoms on Chronic Medical Conditions: Race by Gender Differences	1	0	0	unique	no	no	no further screening	no further screening	no further screening	no
618	Pubmed	26873252	[Neurological diseases after lightning strike : Lightning strikes twice]	10.1007/s00115-015-0062-0	German	[Neurological diseases after lightning strike : Lightning strikes twice]	1	0	0	unique	no	no	no further screening	no further screening	no further screening	no
619	Pubmed	26893135	Evaluation of Pharmacists' Work in a Physician-Pharmacist Collaborative Model for the Management of Hypertension	10.1002/phar.1727	English	Evaluation of Pharmacists' Work in a Physician-Pharmacist Collaborative Model for the Management of Hypertension	1	0	0	unique	no	no	no further screening	no further screening	no further screening	no
620	Pubmed	27167886	[Geriatrics - an interdisciplinary challenge]	10.1007/s00115-016-0114-0	German	[Geriatrics - an interdisciplinary challenge]	1	0	0	unique	no	no	no further screening	no further screening	no further screening	no
621	Pubmed	27341566	Being Dementia Smart (BDS): A Dementia Nurse Education Journey in Scotland	10.1515/ijnes-2015-0019	English	Being Dementia Smart (BDS): A Dementia Nurse Education Journey in Scotland	1	0	0	unique	no	no	no further screening	no further screening	no further screening	no
622	Pubmed	27380222	Physiological and functional failure in chronic obstructive pulmonary disease, congestive heart failure and cancer: a debilitating intersection of sarcopenia, cachexia and breathlessness	10.1097/SPC.0000000000000222	English	Physiological and functional failure in chronic obstructive pulmonary disease, congestive heart failure and cancer: a debilitating intersection of sarcopenia, cachexia and breathlessness	1	0	0	unique	no	no	no further screening	no further screening	no further screening	no
623	Pubmed	27524806	Primary care and chronic disease: the intersection of comfort and specialty involvement - a cross-sectional study	10.1111/jep.12621	English	Primary care and chronic disease: the intersection of comfort and specialty involvement - a cross-sectional study	1	0	0	unique	no	no	no further screening	no further screening	no further screening	no
624	Pubmed	27577088	[Interdisciplinary management in geriatric trauma surgery : Results of a survey in Austria]	10.1007/s00113-016-0231-z	German	[Interdisciplinary management in geriatric trauma surgery : Results of a survey in Austria]	1	0	0	unique	no	no	no further screening	no further screening	no further screening	no
625	Pubmed	27696316	[Regional geriatric care concept in the District of Lippe : Structural effects and network formation in the case management-based model project]	10.1007/s00391-016-1125-y	German	[Regional geriatric care concept in the District of Lippe : Structural effects and network formation in the case management-based model project]	1	0	0	unique	no	no	no further screening	no further screening	no further screening	no
626	Pubmed	27814500	First radon measurements and occupational exposure assessments in underground geodynamic laboratory the Polish Academy of Sciences Space Research Centre in Książ Castle (SW Poland)	10.1016/j.jenvrad.2016.10.010	English	First radon measurements and occupational exposure assessments in underground geodynamic laboratory the Polish Academy of Sciences Space Research Centre in Książ Castle (SW Poland)	1	0	0	unique	no	no	no further screening	no further screening	no further screening	no
627	Pubmed	27822270	Psychosocial Correlates of Body Mass Index in the United States: Intersection of Race, Gender and Age	10.17795/ijpbs-3458	English	Psychosocial Correlates of Body Mass Index in the United States: Intersection of Race, Gender and Age	1	0	0	unique	no	no	no further screening	no further screening	no further screening	no
628	Pubmed	27895102	Delaying and seeking care for obstructive sleep apnea: The role of gender, family, and morality	10.1177/1363459316677625	English	Delaying and seeking care for obstructive sleep apnea: The role of gender, family, and morality	1	0	0	unique	no	no	no further screening	no further screening	no further screening	no
629	Pubmed	28224313	Sexual Stereotypes Ascribed to Black Men Who Have Sex with Men: An Intersectional Analysis	10.1007/s10508-016-0911-3	English	Sexual Stereotypes Ascribed to Black Men Who Have Sex with Men: An Intersectional Analysis	1	0	0	unique	no	no	no further screening	no further screening	no further screening	no
630	Pubmed	28486983	Social disparities in the prevalence of multimorbidity - A register-based population study	10.1186/s12889-017-4314-8	English	Social disparities in the prevalence of multimorbidity - A register-based population study	0	0	1	unique	no	MLTC study	Quantitative study	MLTC as outcome	not used	no
631	Pubmed	28697527	[Family Health Teams in Ontario: Ideas for Germany from a Canadian Primary Care Model]	10.1055/s-0043-111406	German	[Family Health Teams in Ontario: Ideas for Germany from a Canadian Primary Care Model]	1	0	0	unique	no	no	no further screening	no further screening	no further screening	no
632	Pubmed	28810277	[Concepts to Optimize Home Care of Patients with Mechanical Ventilation]	10.1055/s-0042-121789	German	[Concepts to Optimize Home Care of Patients with Mechanical Ventilation]	1	0	0	unique	no	no	no further screening	no further screening	no further screening	no
633	Pubmed	28813696	Effects of Standardized Home Training in Patients with Cognitive Impairment following Geriatric Rehabilitation: A Randomized Controlled Pilot Study	10.1159/000478263	English	Effects of Standardized Home Training in Patients with Cognitive Impairment following Geriatric Rehabilitation: A Randomized Controlled Pilot Study	1	0	0	unique	no	no	no further screening	no further screening	no further screening	no
634	Scopus	29466874	Patient expertise: Contested territory in the realm of long-term condition care	10.1177/1742395318757853	English	Patient expertise: Contested territory in the realm of long-term condition care	1	0	0	unique	no	no	no further screening	no further screening	no further screening	no
635	Pubmed	29532735	'In the North you can't be openly gay': Contextualising sexual practices among sexually and gender diverse persons in Northern Canada	10.1080/17441692.2018.1449881	English	'In the North you can't be openly gay': Contextualising sexual practices among sexually and gender diverse persons in Northern Canada	1	0	0	unique	no	no	no further screening	no further screening	no further screening	no
636	Pubmed	29769552	A comprehensive bioinformatics analysis on multiple Gene Expression Omnibus datasets of nonalcoholic fatty liver disease and nonalcoholic steatohepatitis	10.1038/s41598-018-25658-4	English	A comprehensive bioinformatics analysis on multiple Gene Expression Omnibus datasets of nonalcoholic fatty liver disease and nonalcoholic steatohepatitis	1	0	0	unique	no	no	no further screening	no further screening	no further screening	no
637	Pubmed	29980204	Multimorbidity and mortality thereof, among non-western refugees and family reunification immigrants in Denmark - a register based cohort study	10.1186/s12889-018-5785-y	English	Multimorbidity and mortality thereof, among non-western refugees and family reunification immigrants in Denmark - a register based cohort study	0	1	0	unique	no	MLTC study	Quantitative study	MLTC as outcome	not used	no
638	Pubmed	30114720	[Interface Problems Between Inpatient, GP and Outpatient Specialist Care: Viewpoint of General Practitioners in Dresden]	10.1055/a-0664-0470	German	[Interface Problems Between Inpatient, GP and Outpatient Specialist Care: Viewpoint of General Practitioners in Dresden]	1	0	0	unique	no	no	no further screening	no further screening	no further screening	no
639	Pubmed	30222998	Understanding individual differences in vulnerability to cigarette smoking is enhanced by attention to the intersection of common risk factors	10.1016/j.ypmed.2018.09.006	English	Understanding individual differences in vulnerability to cigarette smoking is enhanced by attention to the intersection of common risk factors	1	0	0	unique	no	no	no further screening	no further screening	no further screening	no
640	Pubmed	30442802	The gut microbiota at the intersection of diet and human health	10.1126/science.aau5812	English	The gut microbiota at the intersection of diet and human health	1	0	0	unique	no	no	no further screening	no further screening	no further screening	no
641	Pubmed	30478764	Demographic Inequities in Health Outcomes and Air Pollution Exposure in the Atlanta Area and its Relationship to Urban Infrastructure	10.1007/s11524-018-0318-7	English	Demographic Inequities in Health Outcomes and Air Pollution Exposure in the Atlanta Area and its Relationship to Urban Infrastructure	1	0	0	unique	no	no	no further screening	no further screening	no further screening	no
642	Pubmed	30553820	Interpersonal-level discrimination indices, sociodemographic factors, and telomere length in African-Americans and Whites	10.1016/j.biopsycho.2018.12.004	English	Interpersonal-level discrimination indices, sociodemographic factors, and telomere length in African-Americans and Whites	1	0	0	unique	no	no	no further screening	no further screening	no further screening	no
643	Pubmed	30618597	The Involvement of Iron in Traumatic Brain Injury and Neurodegenerative Disease	10.3389/fnins.2018.00981	English	The Involvement of Iron in Traumatic Brain Injury and Neurodegenerative Disease	1	0	0	keep record	no	no	no further screening	no further screening	no further screening	no
644	Pubmed	30688817	Fostering Cross-Sector Partnerships: Lessons Learned From a Community Care Team	10.1097/NCM.0000000000000310	English	Fostering Cross-Sector Partnerships: Lessons Learned From a Community Care Team	1	0	0	unique	no	no	no further screening	no further screening	no further screening	no
645	Pubmed	30741102	Managing the (In)visibility of Chronic Illness at Work: Dialogism, Parody, and Reported Speech	10.1177/1049732319825843	English	Managing the (In)visibility of Chronic Illness at Work: Dialogism, Parody, and Reported Speech	1	0	0	unique	no	no	no further screening	no further screening	no further screening	no
646	Pubmed	30908410	DAA-based IIT simulation model enhances the interprofessional collaboration and team efficiency competency of health professionals	10.1097/JCMA.0000000000000024	English	DAA-based IIT simulation model enhances the interprofessional collaboration and team efficiency competency of health professionals	1	0	0	unique	no	no	no further screening	no further screening	no further screening	no
647	Pubmed	30920384	Challenges of modern medicine - geriatric otolaryngology or the advantages of cooperation between an otolaryngologist and a geriatrician	10.5604/01.3001.0012.7218	English	Challenges of modern medicine - geriatric otolaryngology or the advantages of cooperation between an otolaryngologist and a geriatrician	1	0	0	unique	no	no	no further screening	no further screening	no further screening	no
648	Pubmed	31059369	New Evidence Of The Nexus Between Neighborhood Violence, Perceptions Of Danger, And Child Health	10.1377/hlthaff.2018.05127	English	New Evidence Of The Nexus Between Neighborhood Violence, Perceptions Of Danger, And Child Health	1	0	0	unique	no	no	no further screening	no further screening	no further screening	no
649	Pubmed	31091062	A scoping review on the relations between urban form and health: a focus on Canadian quantitative evidence	10.24095/hpcdp.39.5.03	English	A scoping review on the relations between urban form and health: a focus on Canadian quantitative evidence	1	0	0	unique	no	MLTC study	no	no further screening	no further screening	no
650	Pubmed	31254965	The intersectional risk environment of people who use drugs	10.1016/j.socscimed.2019.112384	English	The intersectional risk environment of people who use drugs	1	0	0	unique	no	no	no further screening	no further screening	no further screening	no
651	Pubmed	31314564	Group-Based Acceptance and Commitment Therapy for Nurses and Nurse Aides Working in Long-Term Care Residential Settings	10.1089/acm.2019.0087	English	Group-Based Acceptance and Commitment Therapy for Nurses and Nurse Aides Working in Long-Term Care Residential Settings	1	0	0	unique	no	no	no further screening	no further screening	no further screening	no
652	Pubmed	31369580	Multimorbidity, healthcare utilization and socioeconomic status: A register-based study in Denmark	10.1371/journal.pone.0214183	English	Multimorbidity, healthcare utilization and socioeconomic status: A register-based study in Denmark	0	1	0	unique	no	MLTC study	Quantitative study	no	no further screening	no
653	Pubmed	31438116	A Mobile Application for Patient Engagement to Support Interdisciplinary Care	10.3233/SHTI190417	English	A Mobile Application for Patient Engagement to Support Interdisciplinary Care	1	0	0	unique	no	no	no further screening	no further screening	no further screening	no
654	Pubmed	31681905	Health Disparities Among Mid-to-Older Deaf LGBTQ Adults Compared with Mid-to-Older Deaf Non-LGBTQ Adults in the United States	10.1089/heq.2019.0009	English	Health Disparities Among Mid-to-Older Deaf LGBTQ Adults Compared with Mid-to-Older Deaf Non-LGBTQ Adults in the United States	1	0	0	unique	no	no	no further screening	no further screening	no further screening	no
655	Pubmed	31873267	Root caries: the intersection between periodontal disease and dental caries in the course of ageing	10.1038/s41415-019-0973-4	English	Root caries: the intersection between periodontal disease and dental caries in the course of ageing	1	0	0	unique	no	no	no further screening	no further screening	no further screening	no
656	Pubmed	31895408	Supporting Older Homeless Persons' Positive Relocations to Long-Term Care: Service Provider Views	10.1093/geront/gnz171	English	Supporting Older Homeless Persons' Positive Relocations to Long-Term Care: Service Provider Views	1	0	0	unique	no	no	no further screening	no further screening	no further screening	no
657	Pubmed	31898077	Latinx Undocumented Older Adults, Health Needs and Access to Healthcare	10.1007/s10903-019-00966-7	English	Latinx Undocumented Older Adults, Health Needs and Access to Healthcare	1	0	0	unique	no	no	no further screening	no further screening	no further screening	no
658	Pubmed	32009577	Adherence and acceptance of a home-based telemonitoring application used by multi-morbid patients aged 65 years and older	10.1177/1357633X20901400	English	Adherence and acceptance of a home-based telemonitoring application used by multi-morbid patients aged 65 years and older	1	0	0	unique	no	MLTC study	Quantitative study	no	no further screening	no
659	Medline	32040218	Two Rare-Earth Molecular Ferroelectrics with High Curie Temperatures, Large Spontaneous Polarization, Switchable Second Harmonic Generation Effects, and Strong Photoluminescence.	10.1002/chem.202000188	English	#N/A	#N/A	#N/A	#N/A	unique	#N/A	no	no further screening	no further screening	no further screening	no
660	Pubmed	32148256	Evidence-Informed strategies for promoting equitability in brownfields redevelopment	10.1016/j.jenvman.2020.110150	English	Evidence-Informed strategies for promoting equitability in brownfields redevelopment	1	0	0	unique	no	no	no further screening	no further screening	no further screening	no
661	Pubmed	32171312	"At this age, a Moroccan woman's life's work is over"-older Moroccan-Dutch migrant women's perceptions of health and lifestyle, with a focus on Ramadan experiences: qualitative research integrating education and consultation	10.1186/s12939-020-1141-9	English	"At this age, a Moroccan woman's life's work is over"-older Moroccan-Dutch migrant women's perceptions of health and lifestyle, with a focus on Ramadan experiences: qualitative research integrating education and consultation	1	0	0	unique	no	no	no further screening	no further screening	no further screening	no
662	Pubmed	32195314	Constrained choices: Combined influences of work, social circumstances, and social location on time-dependent health behaviors	10.1016/j.ssmph.2020.100562	English	Constrained choices: Combined influences of work, social circumstances, and social location on time-dependent health behaviors	1	0	0	unique	no	no	no further screening	no further screening	no further screening	no
663	Pubmed	32223777	Communicable disease among people experiencing homelessness in California	10.1017/S0950268820000722	English	Communicable disease among people experiencing homelessness in California	1	0	0	unique	no	no	no further screening	no further screening	no further screening	no
664	Pubmed	32432165	Social Vulnerabilities and Reported Discrimination in Health Care Among HIV-Positive Medical Case Management Clients in New York City	10.1037/sah0000187	English	Social Vulnerabilities and Reported Discrimination in Health Care Among HIV-Positive Medical Case Management Clients in New York City	1	0	0	unique	no	no	no further screening	no further screening	no further screening	no
665	Scopus	32503864	Covid-19: Transforming healthcare will require collaboration and innovative policies	10.1136/bmj.m2229	English	Covid-19: Transforming healthcare will require collaboration and innovative policies	1	0	0	unique	no	no	no further screening	no further screening	no further screening	no
666	Pubmed	32634020	The three-stage assessment to support hospital-home care coordination in Tshwane, South Africa	10.4102/phcfm.v12i1.2385	English	The three-stage assessment to support hospital-home care coordination in Tshwane, South Africa	1	0	0	unique	no	no	no further screening	no further screening	no further screening	no
667	Pubmed	32644695	Subclavian Vein Thrombosis		English	Subclavian Vein Thrombosis	1	0	0	unique	no	no	no further screening	no further screening	no further screening	no
668	Pubmed	32682207	Normalised pain and severe health care delay among people who inject drugs in London: Adapting cultural safety principles to promote care	10.1016/j.socscimed.2020.113183	English	Normalised pain and severe health care delay among people who inject drugs in London: Adapting cultural safety principles to promote care	1	0	0	unique	no	no	no further screening	no further screening	no further screening	no
669	Scopus	32718930	The intersection of complex care and hospital medicine: Opportunities to advance health for chronically ill populations	10.1542/hpeds.2020-0079	English	The intersection of complex care and hospital medicine: Opportunities to advance health for chronically ill populations	1	0	0	unique	no	no	no further screening	no further screening	no further screening	no
670	Pubmed	32815706	Enhanced Proton Conductivity by Aliovalent Substitution of Cadmium for Indium in Dimethylaminium-Templated Metal Anilicates	10.1021/acsami.0c13125	English	Enhanced Proton Conductivity by Aliovalent Substitution of Cadmium for Indium in Dimethylaminium-Templated Metal Anilicates	1	0	0	unique	no	no	no further screening	no further screening	no further screening	no
671	Pubmed	32902817	Mapping Thermal Physiology of Vector-Borne Diseases in a Changing Climate: Shifts in Geographic and Demographic Risk of Suitability	10.1007/s40572-020-00290-5	English	Mapping Thermal Physiology of Vector-Borne Diseases in a Changing Climate: Shifts in Geographic and Demographic Risk of Suitability	1	0	0	unique	no	no	no further screening	no further screening	no further screening	no
672	Pubmed	32969470	Intersectionality and Inequalities in Medical Risk for Severe COVID-19 in the Canadian Longitudinal Study on Aging	10.1093/geront/gnaa143	English	Intersectionality and Inequalities in Medical Risk for Severe COVID-19 in the Canadian Longitudinal Study on Aging	1	0	0	unique	no	no	no further screening	no further screening	no further screening	no
673	Pubmed	32970579	Development and Implementation of a Community Paramedicine Program in Rural United States	10.5811/westjem.2020.7.44571	English	Development and Implementation of a Community Paramedicine Program in Rural United States	1	0	0	unique	no	no	no further screening	no further screening	no further screening	no
674	Pubmed	33153094	Intersectionality: Social Marginalisation and Self-Reported Health Status in Young People	10.3390/ijerph17218104	English	Intersectionality: Social Marginalisation and Self-Reported Health Status in Young People	0	0	1	unique	no	MLTC study	Quantitative study	no	no further screening	no	Fuzzy definition of MLTC
675	Pubmed	33217956	Health Disparities Research Framework Adaptation to Reflect Puerto Rico's Socio-Cultural Context	10.3390/ijerph17228544	English	Health Disparities Research Framework Adaptation to Reflect Puerto Rico's Socio-Cultural Context	1	0	0	unique	no	no	no further screening	no further screening	no further screening	no
676	Pubmed	33449168	[Prevention of chronic pain in the German healthcare system : Current state and perspective]	10.1007/s00482-020-00527-0	German	[Prevention of chronic pain in the German healthcare system : Current state and perspective]	1	0	0	unique	no	no	no further screening	no further screening	no further screening	no
677	Pubmed	33562993	Examining dual roles in long-term-care homes in rural Alberta: a qualitative study	10.22605/RRH6231	English	Examining dual roles in long-term-care homes in rural Alberta: a qualitative study	1	0	0	unique	no	MLTC study	no	no further screening	no further screening	no
678	Pubmed	33577459	Overcoming Long-Term Catastrophic Forgetting Through Adversarial Neural Pruning and Synaptic Consolidation	10.1109/TNNLS.2021.3056201	English	Overcoming Long-Term Catastrophic Forgetting Through Adversarial Neural Pruning and Synaptic Consolidation	1	0	0	unique	no	no	no further screening	no further screening	no further screening	no
679	Pubmed	33622777	Chronic Stress Prevents Cortico-Accumbens Cue Encoding and Alters Conditioned Approach	10.1523/JNEUROSCI.1869-20.2021	English	Chronic Stress Prevents Cortico-Accumbens Cue Encoding and Alters Conditioned Approach	1	0	0	unique	no	no	no further screening	no further screening	no further screening	no
680	Pubmed	33631139	Integrating random forests and propagation models for high-resolution noise mapping	10.1016/j.envres.2021.110905	English	Integrating random forests and propagation models for high-resolution noise mapping	1	0	0	unique	no	no	no further screening	no further screening	no further screening	no
681	Pubmed	33648668	Neurobiological aspects of pain in the context of alcohol use disorder	10.1016/bs.irn.2020.09.001	English	Neurobiological aspects of pain in the context of alcohol use disorder	1	0	0	unique	no	no	no further screening	no further screening	no further screening	no
682	Pubmed	33689478	The intersection of metformin and inflammation	10.1152/ajpcell.00604.2020	English	The intersection of metformin and inflammation	1	0	0	unique	no	no	no further screening	no further screening	no further screening	no
683	Pubmed	33705248	More than a public health crisis: A feminist political economic analysis of COVID-19	10.1080/17441692.2021.1896765	English	More than a public health crisis: A feminist political economic analysis of COVID-19	1	0	0	unique	no	no	no further screening	no further screening	no further screening	no
684	Pubmed	33851173	The Survey of the Health of Wisconsin (SHOW) Program: An infrastructure for Advancing Population Health Sciences	10.1101/2021.03.15.21253478	English	The Survey of the Health of Wisconsin (SHOW) Program: An infrastructure for Advancing Population Health Sciences	1	0	0	unique	no	no	no further screening	no further screening	no further screening	no
685	Pubmed	34010940	Framework for opioid stigma in cancer pain	10.1097/j.pain.0000000000002343	English	Framework for opioid stigma in cancer pain	1	0	0	unique	no	no	no further screening	no further screening	no further screening	no
686	Pubmed	34227974	Prevalence of chronic diseases in older Palestinian adults and common pharmacological interventions: a cross-sectional study	10.1016/S0140-6736(21)01526-9	English	Prevalence of chronic diseases in older Palestinian adults and common pharmacological interventions: a cross-sectional study	1	0	0	unique	no	no	no further screening	no further screening	no further screening	no
687	Pubmed	34267990	A Qualitative Study on Noncommunicable Diseases in Waste Pickers in Brazil	10.5696/2156-9614-11.30.210603	English	A Qualitative Study on Noncommunicable Diseases in Waste Pickers in Brazil	1	0	0	unique	no	MLTC study	no	no further screening	no further screening	no
688	Pubmed	34352389	Proresolving lipid mediators and liver disease	10.1016/j.bbalip.2021.159023	English	Proresolving lipid mediators and liver disease	1	0	0	unique	no	no	no further screening	no further screening	no further screening	no
689	Scopus	34378207	Removing the blindfold: The centrality of care in caring for patients with multiple chronic conditions	10.1111/1475-6773.13865	English	Removing the blindfold: The centrality of care in caring for patients with multiple chronic conditions	1	0	0	unique	no	MLTC study	no	no further screening	no further screening	no
690	Pubmed	34405170	What links can be made from narratives of migration and self-perceived health? A qualitative study with Haitian migrants settling in Quebec after the 2010 Haiti earthquake	10.1016/j.jmh.2020.100017	English	What links can be made from narratives of migration and self-perceived health? A qualitative study with Haitian migrants settling in Quebec after the 2010 Haiti earthquake	1	0	0	unique	no	no	no further screening	no further screening	no further screening	no
691	Pubmed	34429206	Black-White disparities in women's physical health: The role of socioeconomic status and racism-related stressors	10.1016/j.ssresearch.2021.102593	English	Black-White disparities in women's physical health: The role of socioeconomic status and racism-related stressors	1	0	0	unique	no	no	no further screening	no further screening	no further screening	no
692	Pubmed	34459470	The intersection of drug interactions and adverse reactions in contemporary antiretroviral therapy	10.1097/COH.0000000000000701	English	The intersection of drug interactions and adverse reactions in contemporary antiretroviral therapy	1	0	0	unique	no	no	no further screening	no further screening	no further screening	no
693	Pubmed	34500474	Social Determinants of Health and Adverse Outcomes in Adolescent Pregnancies	10.1055/s-0041-1735847	English	Social Determinants of Health and Adverse Outcomes in Adolescent Pregnancies	1	0	0	unique	no	no	no further screening	no further screening	no further screening	no
694	Pubmed	34509214	Intersection Between the Reading Room and the Operating Room	10.1016/j.csm.2021.06.001	English	Intersection Between the Reading Room and the Operating Room	1	0	0	unique	no	no	no further screening	no further screening	no further screening	no
695	Pubmed	34592909	This Is America: Systemic Racism and Health Inequities Amidst the COVID-19 Pandemic	10.1080/19371918.2021.1981509	English	This Is America: Systemic Racism and Health Inequities Amidst the COVID-19 Pandemic	1	0	0	unique	no	no	no further screening	no further screening	no further screening	no
696	Pubmed	34693245	Cognitive and functional outcomes following a traumatic brain injury sustained 22 years after epilepsy surgery: A case report	10.1016/j.ebr.2021.100482	English	Cognitive and functional outcomes following a traumatic brain injury sustained 22 years after epilepsy surgery: A case report	1	0	0	unique	no	no	no further screening	no further screening	no further screening	no
697	Pubmed	34778380	Arginase Signalling as a Key Player in Chronic Wound Pathophysiology and Healing	10.3389/fmolb.2021.773866	English	Arginase Signalling as a Key Player in Chronic Wound Pathophysiology and Healing	1	0	0	unique	no	no	no further screening	no further screening	no further screening	no
698	Pubmed	35064763	Challenges to dietary hypertension self-management as described by a sample of African American older adults	10.1111/wvn.12555	English	Challenges to dietary hypertension self-management as described by a sample of African American older adults	1	0	0	unique	no	no	no further screening	no further screening	no further screening	no
699	Pubmed	35168422	Time for themselves: Perceptions of physical activity among first and second-generation Pakistani women living in the Raval, Barcelona	10.1177/17455057221078738	English	Time for themselves: Perceptions of physical activity among first and second-generation Pakistani women living in the Raval, Barcelona	1	0	0	unique	no	no	no further screening	no further screening	no further screening	no
700	Pubmed	35448186	A Qualitative Needs Analysis of Skin Cancer Care from the Perspectives of Patients, Physicians, and Health Insurance Representatives-A Case Study from Eastern Saxony, Germany	10.3390/curroncol29040212	English	A Qualitative Needs Analysis of Skin Cancer Care from the Perspectives of Patients, Physicians, and Health Insurance Representatives-A Case Study from Eastern Saxony, Germany	1	0	0	unique	no	no	no further screening	no further screening	no further screening	no
701	Pubmed	35449487	[Diagnostics, therapy and the importance of quality of life in patients with chronic coronary syndrome. Results oft the general practitioner care study ALTHEA]	10.1007/s15006-022-0959-z	German	[Diagnostics, therapy and the importance of quality of life in patients with chronic coronary syndrome. Results oft the general practitioner care study ALTHEA]	1	0	0	unique	no	no	no further screening	no further screening	no further screening	no
702	Pubmed	35451982	Fully Automated Wound Tissue Segmentation Using Deep Learning on Mobile Devices: Cohort Study	10.2196/36977	English	Fully Automated Wound Tissue Segmentation Using Deep Learning on Mobile Devices: Cohort Study	1	0	0	unique	no	no	no further screening	no further screening	no further screening	no
703	Pubmed	35460205	Iron imbalance in cancer: Intersection of deficiency and overload	10.1002/cam4.4761	English	Iron imbalance in cancer: Intersection of deficiency and overload	1	0	0	unique	no	no	no further screening	no further screening	no further screening	no
704	Pubmed	35465451	Diagnostic testing: therapeutic mobilities, social fields, and medical encounters in the transnational healthcare practices of Polish migrants in the UK	10.1016/j.jmh.2022.100100	English	Diagnostic testing: therapeutic mobilities, social fields, and medical encounters in the transnational healthcare practices of Polish migrants in the UK	1	0	0	unique	no	no	no further screening	no further screening	no further screening	no
705	Pubmed	35713644	Omics technologies in allergy and asthma research: An EAACI position paper	10.1111/all.15412	English	Omics technologies in allergy and asthma research: An EAACI position paper	1	0	0	unique	no	no	no further screening	no further screening	no further screening	no
706	Pubmed	35729544	Healthcare professionals' experiences and attitudes to care coordination across health sectors: an interview study	10.1186/s12877-022-03200-6	English	Healthcare professionals' experiences and attitudes to care coordination across health sectors: an interview study	1	0	0	unique	no	no	no further screening	no further screening	no further screening	no
707	Pubmed	35800082	The Intersection of SGLT2 Inhibitors, Cognitive Impairment, and CKD	10.3389/fneur.2022.823569	English	The Intersection of SGLT2 Inhibitors, Cognitive Impairment, and CKD	0	1	0	unique	no	MLTC study	Quantitative study	MLTC as outcome	not used	no
708	Pubmed	36090014	Addressing the Syndemics of HIV, Mental Health, and COVID-19 Using the Health and Human Rights Framework among Youth Living with HIV, in Uganda: an Interpretive Phenomenological Study	10.1007/s41134-022-00221-4	English	Addressing the Syndemics of HIV, Mental Health, and COVID-19 Using the Health and Human Rights Framework among Youth Living with HIV, in Uganda: an Interpretive Phenomenological Study	1	0	0	unique	no	MLTC study	no	no further screening	no further screening	no
709	Pubmed	36170497	The Preferences of Transgender and Nonbinary People for Virtual Health Care After the COVID-19 Pandemic in Canada: Cross-sectional Study	10.2196/40989	English	The Preferences of Transgender and Nonbinary People for Virtual Health Care After the COVID-19 Pandemic in Canada: Cross-sectional Study	1	0	0	unique	no	no	no further screening	no further screening	no further screening	no
710	Pubmed	36217246	Associations of Reproductive Health Concerns, Health-Related Quality of Life, and Stress Among Adolescents and Young Adults with Chronic Illness	10.1097/DBP.0000000000001107	English	Associations of Reproductive Health Concerns, Health-Related Quality of Life, and Stress Among Adolescents and Young Adults with Chronic Illness	1	0	0	unique	no	no	no further screening	no further screening	no further screening	no
711	Pubmed	36305898	[Structural discrimination and racism in hospital care: the role of the economic conditions in intercultural openness]	10.1007/s00103-022-03615-x	German	[Structural discrimination and racism in hospital care: the role of the economic conditions in intercultural openness]	1	0	0	unique	no	no	no further screening	no further screening	no further screening	no
712	Pubmed	36306815	The 2022 report of the Lancet Countdown on health and climate change: health at the mercy of fossil fuels	10.1016/S0140-6736(22)01540-9	English	The 2022 report of the Lancet Countdown on health and climate change: health at the mercy of fossil fuels	1	0	0	unique	no	no	no further screening	no further screening	no further screening	no
713	Pubmed	36307789	High prevalence of chronic malnutrition in indigenous children under 5 years of age in Chimborazo-Ecuador: multicausal analysis of its determinants	10.1186/s12889-022-14327-x	English	High prevalence of chronic malnutrition in indigenous children under 5 years of age in Chimborazo-Ecuador: multicausal analysis of its determinants	1	0	0	unique	no	no	no further screening	no further screening	no further screening	no
714	Pubmed	36324296	Exploring the intersection of multiple social determinants of health and disordered eating behaviors in a population-based sample in the United States	10.1002/eat.23795	English	Exploring the intersection of multiple social determinants of health and disordered eating behaviors in a population-based sample in the United States	1	0	0	unique	no	no	no further screening	no further screening	no further screening	no
715	Pubmed	36369488	Social determinants of health in multiple sclerosis	10.1038/s41582-022-00735-5	English	Social determinants of health in multiple sclerosis	1	0	0	unique	no	no	no further screening	no further screening	no further screening	no
716	Scopus	36469092	Genomics and multimorbidity	10.1093/ageing/afac285	English	Genomics and multimorbidity	0	1	0	unique	no	MLTC study	no	no further screening	no further screening	no
717	Pubmed	36575656	Ambient struggling: food, chronic disease, and spatial isolation among the urban poor	10.1007/s10460-022-10408-0	English	Ambient struggling: food, chronic disease, and spatial isolation among the urban poor	1	0	0	keep record	no	no	no further screening	no further screening	no further screening	no
718	Pubmed	36632673	Supporting reproductive health among birthing persons with chronic conditions in the United States: A qualitative multilevel study using systems thinking to inform action	10.1111/1475-6773.14131	English	Supporting reproductive health among birthing persons with chronic conditions in the United States: A qualitative multilevel study using systems thinking to inform action	1	0	0	unique	no	no	no further screening	no further screening	no further screening	no
719	Scopus	36658677	Current landscape of cancer survivorship research in Australia	10.1111/ajco.13914	English	Current landscape of cancer survivorship research in Australia	1	0	0	unique	no	no	no further screening	no further screening	no further screening	no
720	Pubmed	36868732	Physiopathology of Phosphate Disorders	10.1053/j.akdh.2022.12.011	English	Physiopathology of Phosphate Disorders	1	0	0	unique	no	no	no further screening	no further screening	no further screening	no
721	Pubmed	36998010	Interdisciplinary behavioral health provider perceptions of implementing the Collaborative Chronic Care Model: an i-PARIHS-guided qualitative study	10.1186/s43058-023-00407-5	English	Interdisciplinary behavioral health provider perceptions of implementing the Collaborative Chronic Care Model: an i-PARIHS-guided qualitative study	1	0	0	unique	no	no	no further screening	no further screening	no further screening	no
722	Pubmed	37034243	Pandemic, precarity and health of migrants in South Asia: Mapping multiple dimensions of precarity and pathways to states of health and well-being	10.1016/j.jmh.2023.100180	English	Pandemic, precarity and health of migrants in South Asia: Mapping multiple dimensions of precarity and pathways to states of health and well-being	1	0	0	unique	no	no	no further screening	no further screening	no further screening	no
723	Pubmed	37071458	Augmented Reality in Real-time Telemedicine and Telementoring: Scoping Review	10.2196/45464	English	Augmented Reality in Real-time Telemedicine and Telementoring: Scoping Review	1	0	0	unique	no	no	no further screening	no further screening	no further screening	no
724	Pubmed	37110473	Antimicrobial Resistance in the Global Health Network: Known Unknowns and Challenges for Efficient Responses in the 21st Century	10.3390/microorganisms11041050	English	Antimicrobial Resistance in the Global Health Network: Known Unknowns and Challenges for Efficient Responses in the 21st Century	1	0	0	unique	no	no	no further screening	no further screening	no further screening	no
725	Pubmed	37155681	Using Medical Cannabis for Chronic Pain: A Social-Ecological Framework	10.1089/can.2023.0016	English	Using Medical Cannabis for Chronic Pain: A Social-Ecological Framework	1	0	0	unique	no	no	no further screening	no further screening	no further screening	no
726	Pubmed	37156034	Characterizing cannabis use in a sample of adults with multiple sclerosis and chronic pain: An observational study	10.1016/j.msard.2023.104742	English	Characterizing cannabis use in a sample of adults with multiple sclerosis and chronic pain: An observational study	1	0	0	unique	no	no	no further screening	no further screening	no further screening	no
727	Pubmed	37239577	Structural Racism as an Ecosystem: An Exploratory Study on How Structural Racism Influences Chronic Disease and Health and Wellbeing of First Nations in Canada	10.3390/ijerph20105851	English	Structural Racism as an Ecosystem: An Exploratory Study on How Structural Racism Influences Chronic Disease and Health and Wellbeing of First Nations in Canada	1	0	0	unique	no	no	no further screening	no further screening	no further screening	no
728	Pubmed	37427549	Integrated care models in Swiss primary care: An embedded multiple case study	10.1111/jep.13891	English	Integrated care models in Swiss primary care: An embedded multiple case study	1	0	0	unique	no	no	no further screening	no further screening	no further screening	no
729	Pubmed	37521271	Was it really different? COVID-19-pandemic period in long-term recreation monitoring - A case study from Polish forests	10.1016/j.jort.2022.100495	English	Was it really different? COVID-19-pandemic period in long-term recreation monitoring - A case study from Polish forests	1	0	0	unique	no	no	no further screening	no further screening	no further screening	no
730	Pubmed	37568900	A Deep Learning-Based Automatic Segmentation and 3D Visualization Technique for Intracranial Hemorrhage Detection Using Computed Tomography Images	10.3390/diagnostics13152537	English	A Deep Learning-Based Automatic Segmentation and 3D Visualization Technique for Intracranial Hemorrhage Detection Using Computed Tomography Images	1	0	0	unique	no	no	no further screening	no further screening	no further screening	no
731	Pubmed	37584628	Improving access to palliative care for people experiencing socioeconomic inequities: findings from a community-based pilot research study	10.24095/hpcdp.43.8.02	English	Improving access to palliative care for people experiencing socioeconomic inequities: findings from a community-based pilot research study	1	0	0	unique	no	no	no further screening	no further screening	no further screening	no
732	Pubmed	37650919	"We're Not Patients. We're Inmates": Older Black Women's Experience of Aging, Health, and Illness During and After Incarceration	10.1093/geront/gnad114	English	"We're Not Patients. We're Inmates": Older Black Women's Experience of Aging, Health, and Illness During and After Incarceration	1	0	0	unique	no	no	no further screening	no further screening	no further screening	no
733	Pubmed	37707349	In silico analysis and verification of critical genes related to vascular calcification in multiple diseases	10.1002/cbf.3858	English	In silico analysis and verification of critical genes related to vascular calcification in multiple diseases	1	0	0	unique	no	no	no further screening	no further screening	no further screening	no
734	Pubmed	37754471	Psychological Predictors of COVID-19-Related Anxiety in Vulnerable Groups	10.3390/ejihpe13090132	English	Psychological Predictors of COVID-19-Related Anxiety in Vulnerable Groups	1	0	0	unique	no	no	no further screening	no further screening	no further screening	no
735	Pubmed	37762855	Using the Recovery Capital Model to Explore Barriers to and Facilitators of Recovery in Individuals with Substance Use Disorder, Psychiatric Comorbidity and Mild-to-Borderline Intellectual Disability: A Case Series	10.3390/jcm12185914	English	Using the Recovery Capital Model to Explore Barriers to and Facilitators of Recovery in Individuals with Substance Use Disorder, Psychiatric Comorbidity and Mild-to-Borderline Intellectual Disability: A Case Series	1	0	0	unique	no	no	no further screening	no further screening	no further screening	no
736	Pubmed	37858719	Individual Risk Factors of PM(2.5) Associated With Wintertime Mortality in Urban Patients With COPD	10.1016/j.chest.2023.10.016	English	Individual Risk Factors of PM(2.5) Associated With Wintertime Mortality in Urban Patients With COPD	1	0	0	unique	no	no	no further screening	no further screening	no further screening	no
737	Pubmed	37862848	Social-spatial network structures among young urban and suburban persons who inject drugs in a large metropolitan area	10.1016/j.drugpo.2023.104217	English	Social-spatial network structures among young urban and suburban persons who inject drugs in a large metropolitan area	1	0	0	unique	no	no	no further screening	no further screening	no further screening	no
738	Pubmed	37957999	Double Disparity of Sexual Minority Status and Rurality in Cardiometabolic Hospitalization Risk: A Secondary Analysis Using Linked Population-Based Data	10.3390/healthcare11212854	English	Double Disparity of Sexual Minority Status and Rurality in Cardiometabolic Hospitalization Risk: A Secondary Analysis Using Linked Population-Based Data	1	0	0	unique	no	no	no further screening	no further screening	no further screening	no
739	Pubmed	37962733	Paths Forward for Clinicians Amidst the Rise of Unregulated Clinical Decision Support Software: Our Perspective on NarxCare	10.1007/s11606-023-08528-2	English	Paths Forward for Clinicians Amidst the Rise of Unregulated Clinical Decision Support Software: Our Perspective on NarxCare	1	0	0	unique	no	no	no further screening	no further screening	no further screening	no
740	Pubmed	38007444	"Here, your only relative is money…" why slum social networks do not facilitate neighborhood community development: insights through a sanitation lens	10.1186/s12889-023-17176-4	English	"Here, your only relative is money…" why slum social networks do not facilitate neighborhood community development: insights through a sanitation lens	1	0	0	unique	no	no	no further screening	no further screening	no further screening	no
741	Pubmed	38127966	Prediction criterion and numerical validation for the interaction between hydraulic fractures and bedding planes	10.1371/journal.pone.0294993	English	Prediction criterion and numerical validation for the interaction between hydraulic fractures and bedding planes	1	0	0	unique	no	no	no further screening	no further screening	no further screening	no
742	Pubmed	38141013	Health inequalities among people experiencing food insecurity. An intersectional approach	10.1111/1467-9566.13745	English	Health inequalities among people experiencing food insecurity. An intersectional approach	1	0	0	unique	no	no	no further screening	no further screening	no further screening	no
743	Pubmed	38279589	Exploring the comorbidity mechanisms between psoriasis and obesity based on bioinformatics	10.1111/srt.13575	English	Exploring the comorbidity mechanisms between psoriasis and obesity based on bioinformatics	0	0	1	unique	no	no	no further screening	no further screening	no further screening	no
744	Pubmed	38458231	[Improved Care and Treatment Options for Patients with Hyperphagia-Associated Obesity in Bardet-Biedl Syndrome]	10.1055/a-2251-5382	German	[Improved Care and Treatment Options for Patients with Hyperphagia-Associated Obesity in Bardet-Biedl Syndrome]	1	0	0	unique	no	no	no further screening	no further screening	no further screening	no
745	Pubmed	38485433	National plans and awareness campaigns as priorities for achieving global brain health	10.1016/S2214-109X(23)00598-3	English	National plans and awareness campaigns as priorities for achieving global brain health	1	0	0	unique	no	no	no further screening	no further screening	no further screening	no
746	Pubmed	38525565	Obesity is South Africa's new HIV epidemic	10.7196/SAMJ.2024.v114i3.1927	English	Obesity is South Africa's new HIV epidemic	1	0	0	unique	no	no	no further screening	no further screening	no further screening	no
747	Pubmed	38563909	Racial and Socioeconomic Disparities in Preconception Health Risk Factors and Access to Care	10.1089/jwh.2023.0560	English	Racial and Socioeconomic Disparities in Preconception Health Risk Factors and Access to Care	1	0	0	unique	no	no	no further screening	no further screening	no further screening	no
748	Pubmed	38578490	Oxygen Straight to the Brain: An Overview of Hyperbaric Oxygen Therapy for a Variety of Brain Morbidities	10.1249/JSR.0000000000001158	English	Oxygen Straight to the Brain: An Overview of Hyperbaric Oxygen Therapy for a Variety of Brain Morbidities	1	0	0	unique	no	no	no further screening	no further screening	no further screening	no
749	Pubmed	38638124	Greater Disease Severity and Worse Clinical Outcomes in Patients Hospitalised with COVID-19 in Africa	10.5334/gh.1314	English	Greater Disease Severity and Worse Clinical Outcomes in Patients Hospitalised with COVID-19 in Africa	1	0	0	unique	no	no	no further screening	no further screening	no further screening	no
750	Pubmed	38670693	The Intersection of Mental Health and Sexual and Gender Minority Identities for Older Adults Living with Human Immunodeficiency Virus: A Narrative Review	10.1016/j.cnur.2024.01.005	English	The Intersection of Mental Health and Sexual and Gender Minority Identities for Older Adults Living with Human Immunodeficiency Virus: A Narrative Review	1	0	0	unique	no	MLTC study	no	no further screening	no further screening	no
751	Pubmed	38716243	"Caminando Con Riesgo": perceptions of occupational injury, workplace safety and workers rights among Spanish-speaking hospitalized patients	10.3389/fpubh.2024.1347534	English	"Caminando Con Riesgo": perceptions of occupational injury, workplace safety and workers rights among Spanish-speaking hospitalized patients	1	0	0	unique	no	no	no further screening	no further screening	no further screening	no
752	Pubmed	38718080	Unpacking the 'black box' of suicide: A latent class analysis predicting profiles of suicidal ideation in a longitudinal cohort of adolescent girls from India	10.1371/journal.pgph.0003130	English	Unpacking the 'black box' of suicide: A latent class analysis predicting profiles of suicidal ideation in a longitudinal cohort of adolescent girls from India	1	0	0	unique	no	no	no further screening	no further screening	no further screening	no
753	Pubmed	38735688	Palliative care considerations for the older adults with HIV/AIDS: a clinical practice review	10.21037/apm-23-550	English	Palliative care considerations for the older adults with HIV/AIDS: a clinical practice review	1	0	0	unique	no	MLTC study	no	no further screening	no further screening	no
754	Pubmed	38800683	The psychophysiology of music-based interventions and the experience of pain	10.3389/fpsyg.2024.1361857	English	The psychophysiology of music-based interventions and the experience of pain	1	0	0	unique	no	no	no further screening	no further screening	no further screening	no
755	Pubmed	38825380	Methods for structural sexism and population health research: Introducing a novel analytic framework to capture life-course and intersectional effects	10.1016/j.socscimed.2024.116804	English	Methods for structural sexism and population health research: Introducing a novel analytic framework to capture life-course and intersectional effects	1	0	0	unique	no	no	no further screening	no further screening	no further screening	no
756	Pubmed	38905629	Preferences, Needs, and Values of Patients With Chronic Obstructive Pulmonary Disease Attending a Telehealth Service: Qualitative Interview Study	10.2196/53131	English	Preferences, Needs, and Values of Patients With Chronic Obstructive Pulmonary Disease Attending a Telehealth Service: Qualitative Interview Study	1	0	0	unique	no	no	no further screening	no further screening	no further screening	no
757	Pubmed	38929716	The Intersection of the Pathogenic Processes Underlying Psoriasis and the Comorbid Condition of Obesity	10.3390/life14060733	English	The Intersection of the Pathogenic Processes Underlying Psoriasis and the Comorbid Condition of Obesity	0	0	1	unique	no	MLTC study	Quantitative study	no	no further screening	no
758	Pubmed	38993702	A meta-narrative review of research traditions on hidden workers in aging population for transdisciplinary implementation research	10.3389/fpubh.2024.1415770	English	A meta-narrative review of research traditions on hidden workers in aging population for transdisciplinary implementation research	1	0	0	unique	no	no	no further screening	no further screening	no further screening	no
759	Pubmed	39018639	Chronic inflammation: Cross linking insights from Ayurvedic Sciences, a silver lining to systems biology and personalized medicine	10.1016/j.jaim.2024.101016	English	Chronic inflammation: Cross linking insights from Ayurvedic Sciences, a silver lining to systems biology and personalized medicine	1	0	0	unique	no	no	no further screening	no further screening	no further screening	no
760	Pubmed	39087316	Embodiment of structural vulnerability: illness experiences among Somali refugee women in urban displacement	10.1080/13557858.2024.2385112	English	Embodiment of structural vulnerability: illness experiences among Somali refugee women in urban displacement	1	0	0	unique	no	no	no further screening	no further screening	no further screening	no
761	Pubmed	39144919	To investigate the function of age-related genes in different subtypes of asthma based on bioinformatics analysis	10.1016/j.heliyon.2024.e34766	English	To investigate the function of age-related genes in different subtypes of asthma based on bioinformatics analysis	1	0	0	unique	no	no	no further screening	no further screening	no further screening	no
762	Pubmed	39234634	Emerging trends and research hotspots in the relationship between mast cells and atopic dermatitis based on the literature from 2001 to 2024: A bibliometric and visualized analysis	10.1111/srt.70053	English	Emerging trends and research hotspots in the relationship between mast cells and atopic dermatitis based on the literature from 2001 to 2024: A bibliometric and visualized analysis	1	0	0	unique	no	no	no further screening	no further screening	no further screening	no
763	Pubmed	39369197	Living less safely through the pandemic in England for people with serious mental and physical health conditions: qualitative interviews with service users and carers of Black African, Caribbean, and South-Asian descent	10.1186/s12889-024-20107-6	English	Living less safely through the pandemic in England for people with serious mental and physical health conditions: qualitative interviews with service users and carers of Black African, Caribbean, and South-Asian descent	1	0	0	unique	no	no	no further screening	no further screening	no further screening	no
764	Pubmed	39394663	A Shift in Approach to Addressing Public Health Inequities and the Effect of Societal Structural and Systemic Drivers on Social Determinants of Health	10.1177/00333549241283586	English	A Shift in Approach to Addressing Public Health Inequities and the Effect of Societal Structural and Systemic Drivers on Social Determinants of Health	1	0	0	unique	no	no	no further screening	no further screening	no further screening	no
765	Pubmed	39416995	Subclinical Myocardial Fibrosis in South African Youth With HIV: Results From the CTAAC-Heart Study	10.1093/ofid/ofae555	English	Subclinical Myocardial Fibrosis in South African Youth With HIV: Results From the CTAAC-Heart Study	1	0	0	unique	no	no	no further screening	no further screening	no further screening	no
766	Pubmed	39503037	Cultural considerations in gastroenterology: barriers to care and a call for humility and action	10.21037/tgh-24-17	English	Cultural considerations in gastroenterology: barriers to care and a call for humility and action	1	0	0	unique	no	no	no further screening	no further screening	no further screening	no
767	Pubmed	39505120	Optimizing Diversity, Equity and Inclusion in Pragmatic Clinical Trials: Findings from the Pain Management Collaboratory	10.1016/j.jpain.2024.104727	English	Optimizing Diversity, Equity and Inclusion in Pragmatic Clinical Trials: Findings from the Pain Management Collaboratory	1	0	0	unique	no	no	no further screening	no further screening	no further screening	no
768	Pubmed	39507986	[Network Pharmacology Study of Compound Ligustrazine in Gastric Cancer Therapy]	10.12182/20240960503	Chinese	[Network Pharmacology Study of Compound Ligustrazine in Gastric Cancer Therapy]	1	0	0	unique	no	no	no further screening	no further screening	no further screening	no
769	Pubmed	39516016	The social determinants of distress in South Asian men with long-term conditions: a qualitative study	10.3399/BJGP.2024.0386	English	The social determinants of distress in South Asian men with long-term conditions: a qualitative study	1	0	0	unique	no	MLTC study	no	no further screening	no further screening	no
770	Pubmed	39571527	Detection and analysis of corner case scenarios at a signalized urban intersection	10.1016/j.aap.2024.107838	English	Detection and analysis of corner case scenarios at a signalized urban intersection	1	0	0	unique	no	no	no further screening	no further screening	no further screening	no
771	Pubmed	39587039	Adivasi (Tea Tribe) worldviews of living close to wild Asian elephants in Assam, India	10.1111/cobi.14397	English	Adivasi (Tea Tribe) worldviews of living close to wild Asian elephants in Assam, India	1	0	0	unique	no	no	no further screening	no further screening	no further screening	no
772	Pubmed	39624506	Mental and behavioral health problems among displaced Myanmar adults exhibiting suboptimal adherence to chronic disease medication treatment in Thailand	10.1016/j.jmh.2024.100279	English	Mental and behavioral health problems among displaced Myanmar adults exhibiting suboptimal adherence to chronic disease medication treatment in Thailand	1	0	0	unique	no	no	no further screening	no further screening	no further screening	no
773	Pubmed	39629234	Transgender and gender diverse individuals embodying endometriosis: a systematic review	10.3389/fmed.2024.1430154	English	Transgender and gender diverse individuals embodying endometriosis: a systematic review	1	0	0	unique	no	no	no further screening	no further screening	no further screening	no
774	Pubmed	39724737	Adults living with dementia and chronic wounds, wound types, care challenges, and impact across dementia stages: A scoping review protocol	10.1016/j.jtv.2024.12.009	English	#N/A	#N/A	#N/A	#N/A	unique	#N/A	no	no further screening	no further screening	no further screening	no
775	Pubmed	39746706	The evolution of sports psychiatry: a clinical intersection of mental health and physical activity	10.1136/bjsports-2024-109208	English	#N/A	#N/A	#N/A	#N/A	unique	#N/A	no	no further screening	no further screening	no further screening	no
776	Pubmed	39767795	The Intersection of Trauma and Immunity: Immune Dysfunction Following Hemorrhage	10.3390/biomedicines12122889	English	#N/A	#N/A	#N/A	#N/A	unique	#N/A	no	no further screening	no further screening	no further screening	no
777	Pubmed	39823017	Double trouble: The intersection of neurobrucellosis and systemic lupus erythematosus in a 24-year-old female	10.1016/j.ensci.2024.100531	English	#N/A	#N/A	#N/A	#N/A	unique	#N/A	no	no further screening	no further screening	no further screening	no
778	Pubmed	39867167	Building Responsive Intersectoral Initiatives for Newcomers in Toronto: Learning from Service Providers' Experiences in the Context of COVID‑19	10.5334/aogh.4583	English	#N/A	#N/A	#N/A	#N/A	unique	#N/A	no	no further screening	no further screening	no further screening	no
779	Pubmed	40003445	Intersecting Paths to Health: A Factor Analysis Approach to Socioeconomic and Environmental Determinants in Indiana	10.3390/ijerph22020219	English	#N/A	#N/A	#N/A	#N/A	unique	#N/A	no	no further screening	no further screening	no further screening	no
780	Pubmed	40085547	Building multi-professional UK partnerships and networks to improve access to palliative care for people experiencing homelessness	10.3310/JWRG6933	English	#N/A	#N/A	#N/A	#N/A	unique	#N/A	no	no further screening	no further screening	no further screening	no
781	Pubmed	40097730	Navigating the intersection of mental health and kidney health: a systematic review of antidepressant safety in renal impairment	10.1007/s44192-025-00163-z	English	#N/A	#N/A	#N/A	#N/A	unique	#N/A	no	no further screening	no further screening	no further screening	no
782	Pubmed	40106210	Heat-Related Health Risks for People Experiencing Homelessness: A Rapid Review	10.1007/s11524-025-00968-x	English	#N/A	#N/A	#N/A	#N/A	unique	#N/A	no	no further screening	no further screening	no further screening	no
783	Pubmed	40132944	Managing hypermobility spectrum disorder in a psychiatric setting	10.1136/bcr-2024-264159	English	#N/A	#N/A	#N/A	#N/A	unique	#N/A	no	no further screening	no further screening	no further screening	no
784	Pubmed	40157560	Application of curcuminoids in inflammatory, neurodegenerative and aging conditions - Pharmacological potential and bioengineering approaches to improve efficiency	10.1016/j.biotechadv.2025.108568	English	#N/A	#N/A	#N/A	#N/A	unique	#N/A	no	no further screening	no further screening	no further screening	no
785	Pubmed	40203605	Osteoporosis and multiple sclerosis: Exploring the complex intersection between bone and brain, a clarion call for change	10.1016/j.msard.2025.106420	English	#N/A	#N/A	#N/A	#N/A	unique	#N/A	no	no further screening	no further screening	no further screening	no
786	Pubmed	40222326	Identifying the need for care in rheumatoid arthritis: A Candidacy 2.0 analysis of lived experiences	10.1016/j.socscimed.2025.118040	English	#N/A	#N/A	#N/A	#N/A	unique	#N/A	no	no further screening	no further screening	no further screening	no
787	Scopus		A Granulation Tissue Detection Model to Track Chronic Wound Healing in DM Foot Ulcers	10.3390/electronics11162617	English	#N/A	#N/A	#N/A	#N/A	unique	#N/A	no	no further screening	no further screening	no further screening	no
788	Scopus		Ambient struggling: food, chronic disease, and spatial isolation among the urban poor	10.1007/s10460-022-10408-0	English	#N/A	#N/A	#N/A	#N/A	duplicate	#N/A	no further screening	no further screening	no further screening	no further screening	no	-
789	Scopus		Building Adaptive Capacity Through Civic Environmental Stewardship: Responding to COVID-19 Alongside Compounding and Concurrent Crises	10.3389/frsc.2021.705178	English	#N/A	#N/A	#N/A	#N/A	unique	#N/A	no	no further screening	no further screening	no further screening	no
790	Scopus		Immigrant and Racialized Populations’ Cumulative Exposure to Discrimination and Associations with Long-Term Conditions During COVID-19: A Nationwide Large-Scale Study in Canada	10.1007/s40615-024-02074-1	English	#N/A	#N/A	#N/A	#N/A	duplicate	#N/A	no further screening	no further screening	no further screening	no further screening	no	-
791	Scopus		INTERSECTIONS OF HEALTH INEQUITIES, COVID-19, AND KIDNEY DISEASE CARE IN 2020	10.1108/S0275-495920220000039001	English	#N/A	#N/A	#N/A	#N/A	unique	#N/A	no	no further screening	no further screening	no further screening	no
792	Scopus		The Involvement of Iron in Traumatic Brain Injury and Neurodegenerative Disease	10.3389/fnins.2018.00981	English	#N/A	#N/A	#N/A	#N/A	duplicate	#N/A	no further screening	no further screening	no further screening	no further screening	no	-

## Sheet: NonEngRecords_16Apr2025
No.	DB	PMID	Title	DOI	Language	Title (18Dec2024)	Exclude by title	Exclude by abstract	Exclude by full text	Duplicate	Exclude by duplication (Decyes8)	1_MLTC study	2_Quantitative	3_MLTC as outcome	4_Intersectionality analysis used	Include in the final review	Remarks
1	Pubmed	16435645	Carolina in the Carolines: a survey of patterns and meanings of smoking on a Micronesian island	10.1525/maq.2005.19.4.365	English	Carolina in the Carolines: a survey of patterns and meanings of smoking on a Micronesian island	1	0	0	keep record	no	no	no further screening	no further screening	no further screening	no
2	Medline	16435645	Carolina in the Carolines: a survey of patterns and meanings of smoking on a Micronesian island.	10.1525/maq.2005.19.4.365	English	Carolina in the Carolines: a survey of patterns and meanings of smoking on a Micronesian island	1	0	0	duplicate	no	no further screening	no further screening	no further screening	no further screening	no	-
3	Pubmed	17545573	HIV/AIDS and intimate partner violence: intersecting women's health issues in the United States	10.1177/1524838007301476	English	HIV/AIDS and intimate partner violence: intersecting women's health issues in the United States	1	0	0	keep record	no	no	no further screening	no further screening	no further screening	no
4	Medline	17545573	HIV/AIDS and intimate partner violence: intersecting women's health issues in the United States. [Review] [60 refs]	10.1177/1524838007301476	English	HIV/AIDS and intimate partner violence: intersecting women's health issues in the United States	1	0	0	duplicate	no	no further screening	no further screening	no further screening	no further screening	no	-
5	Pubmed	20690325	The intersection of violence, substance use, depression, and STDs: testing of a syndemic pattern among patients attending an urban STD clinic	10.1016/s0027-9684(15)30639-8	English	The intersection of violence, substance use, depression, and STDs: testing of a syndemic pattern among patients attending an urban STD clinic	1	0	0	keep record	no	no	no further screening	no further screening	no further screening	no
6	Medline	20690325	The intersection of violence, substance use, depression, and STDs: testing of a syndemic pattern among patients attending an urban STD clinic.	10.1016/s0027-9684(15)30639-8	English	The intersection of violence, substance use, depression, and STDs: testing of a syndemic pattern among patients attending an urban STD clinic	1	0	0	duplicate	no	no further screening	no further screening	no further screening	no further screening	no	-
7	Pubmed	21369730	Migration, neighborhoods, and networks: approaches to understanding how urban environmental conditions affect syndemic adverse health outcomes among gay, bisexual and other men who have sex with men	10.1007/s10461-011-9902-5	English	Migration, neighborhoods, and networks: approaches to understanding how urban environmental conditions affect syndemic adverse health outcomes among gay, bisexual and other men who have sex with men	1	0	0	keep record	no	no	no further screening	no further screening	no further screening	no
8	Medline	21369730	Migration, neighborhoods, and networks: approaches to understanding how urban environmental conditions affect syndemic adverse health outcomes among gay, bisexual and other men who have sex with men.	10.1007/s10461-011-9902-5	English	Migration, neighborhoods, and networks: approaches to understanding how urban environmental conditions affect syndemic adverse health outcomes among gay, bisexual and other men who have sex with men	1	0	0	duplicate	no	no further screening	no further screening	no further screening	no further screening	no	-
9	Pubmed	21482729	HIV and tuberculosis: a deadly human syndemic	10.1128/CMR.00042-10	English	HIV and tuberculosis: a deadly human syndemic	0	1	0	keep record	no	no	no further screening	no further screening	no further screening	no
10	Medline	21482729	HIV and tuberculosis: a deadly human syndemic. [Review]	10.1128/CMR.00042-10	English	HIV and tuberculosis: a deadly human syndemic	0	1	0	duplicate	no	no further screening	no further screening	no further screening	no further screening	no	-
11	Pubmed	21698548	Sex parties among young gay, bisexual, and other men who have sex with men in New York City: attendance and behavior	10.1007/s11524-011-9590-5	English	Sex parties among young gay, bisexual, and other men who have sex with men in New York City: attendance and behavior	1	0	0	keep record	no	no	no further screening	no further screening	no further screening	no
12	Medline	21698548	Sex parties among young gay, bisexual, and other men who have sex with men in New York City: attendance and behavior.	10.1007/s11524-011-9590-5	English	Sex parties among young gay, bisexual, and other men who have sex with men in New York City: attendance and behavior	1	0	0	duplicate	no	no further screening	no further screening	no further screening	no further screening	no	-
13	Pubmed	23688092	The intersection of gender and ethnicity in HIV risk, interventions, and prevention: new frontiers for psychology	10.1037/a0032744	English	The intersection of gender and ethnicity in HIV risk, interventions, and prevention: new frontiers for psychology	1	0	0	keep record	no	no	no further screening	no further screening	no further screening	no
14	Medline	23688092	The intersection of gender and ethnicity in HIV risk, interventions, and prevention: new frontiers for psychology.	10.1037/a0032744	English	The intersection of gender and ethnicity in HIV risk, interventions, and prevention: new frontiers for psychology	1	0	0	duplicate	no	no further screening	no further screening	no further screening	no further screening	no	-
15	Pubmed	23905617	FDG-PET imaging in HIV infection and tuberculosis	10.1053/j.semnuclmed.2013.04.008	English	FDG-PET imaging in HIV infection and tuberculosis	1	0	0	keep record	no	no	no further screening	no further screening	no further screening	no
16	Medline	23905617	FDG-PET imaging in HIV infection and tuberculosis. [Review]	10.1053/j.semnuclmed.2013.04.008	English	FDG-PET imaging in HIV infection and tuberculosis	1	0	0	duplicate	no	no further screening	no further screening	no further screening	no further screening	no	-
17	Pubmed	25213747	Depression and social support among women living with the substance abuse, violence, and HIV/AIDS syndemic: a qualitative exploration	10.1016/j.whi.2014.05.004	English	Depression and social support among women living with the substance abuse, violence, and HIV/AIDS syndemic: a qualitative exploration	1	0	0	keep record	no	MLTC study	no	no further screening	no further screening	no
18	Medline	25213747	Depression and social support among women living with the substance abuse, violence, and HIV/AIDS syndemic: a qualitative exploration.	10.1016/j.whi.2014.05.004	English	Depression and social support among women living with the substance abuse, violence, and HIV/AIDS syndemic: a qualitative exploration	1	0	0	duplicate	no	no further screening	no further screening	no further screening	no further screening	no	-
19	Pubmed	25701275	[Pain in nursing homes]	10.1007/s00482-014-1484-5	German	[Pain in nursing homes]	1	0	0	keep record	no	no	no further screening	no further screening	no further screening	no
20	Medline	25701275	[Pain in nursing homes]. [German]	10.1007/s00482-014-1484-5	German	[Pain in nursing homes]	1	0	0	duplicate	no	no further screening	no further screening	no further screening	no further screening	no	-
21	Pubmed	25978481	Theoretical Foundations of Research Focused on HIV Prevention Among Substance-Involved Women: A Review of Observational and Intervention Studies	10.1097/QAI.0000000000000658	English	Theoretical Foundations of Research Focused on HIV Prevention Among Substance-Involved Women: A Review of Observational and Intervention Studies	1	0	0	keep record	no	no	no further screening	no further screening	no further screening	no
22	Medline	25978481	Theoretical Foundations of Research Focused on HIV Prevention Among Substance-Involved Women: A Review of Observational and Intervention Studies. [Review]	10.1097/QAI.0000000000000658	English	Theoretical Foundations of Research Focused on HIV Prevention Among Substance-Involved Women: A Review of Observational and Intervention Studies	1	0	0	duplicate	no	no further screening	no further screening	no further screening	no further screening	no	-
23	Pubmed	26188618	Prediction of HIV Sexual Risk Behaviors Among Disadvantaged African American Adults Using a Syndemic Conceptual Framework	10.1007/s10461-015-1134-7	English	Prediction of HIV Sexual Risk Behaviors Among Disadvantaged African American Adults Using a Syndemic Conceptual Framework	1	0	0	keep record	no	no	no further screening	no further screening	no further screening	no
24	Medline	26188618	Prediction of HIV Sexual Risk Behaviors Among Disadvantaged African American Adults Using a Syndemic Conceptual Framework.	10.1007/s10461-015-1134-7	English	Prediction of HIV Sexual Risk Behaviors Among Disadvantaged African American Adults Using a Syndemic Conceptual Framework	1	0	0	duplicate	no	no further screening	no further screening	no further screening	no further screening	no	-
25	Pubmed	26277925	Community reentry challenges after release from prison among people who inject drugs in St. Petersburg, Russia	10.1108/IJPH-03-2015-0007	English	Community reentry challenges after release from prison among people who inject drugs in St. Petersburg, Russia	1	0	0	keep record	no	no	no further screening	no further screening	no further screening	no
26	Medline	26277925	Community reentry challenges after release from prison among people who inject drugs in St. Petersburg, Russia.	10.1108/IJPH-03-2015-0007	English	Community reentry challenges after release from prison among people who inject drugs in St. Petersburg, Russia	1	0	0	duplicate	no	no further screening	no further screening	no further screening	no further screening	no	-
27	Pubmed	26689299	The threatened self: Considerations of time, place, and uncertainty in advanced illness	10.1111/bjhp.12172	English	The threatened self: Considerations of time, place, and uncertainty in advanced illness	1	0	0	keep record	no	no	no further screening	no further screening	no further screening	no
28	Medline	26689299	The threatened self: Considerations of time, place, and uncertainty in advanced illness.	10.1111/bjhp.12172	English	The threatened self: Considerations of time, place, and uncertainty in advanced illness	1	0	0	duplicate	no	no further screening	no further screening	no further screening	no further screening	no	-
29	Pubmed	26758646	Long-term conditions, self-management and systems of support: an exploration of health beliefs and practices within the Sikh community, Birmingham, UK	10.1080/13557858.2015.1126560	English	Long-term conditions, self-management and systems of support: an exploration of health beliefs and practices within the Sikh community, Birmingham, UK	1	0	0	keep record	no	no	no further screening	no further screening	no further screening	no
30	Scopus	26758646	Long-term conditions, self-management and systems of support: an exploration of health beliefs and practices within the Sikh community, Birmingham, UK	10.1080/13557858.2015.1126560	English	Long-term conditions, self-management and systems of support: an exploration of health beliefs and practices within the Sikh community, Birmingham, UK	1	0	0	duplicate	no	no further screening	no further screening	no further screening	no further screening	no	-
31	Pubmed	26785751	The conflation of gender and sex: Gaps and opportunities in HIV data among transgender women and MSM	10.1080/17441692.2015.1134615	English	The conflation of gender and sex: Gaps and opportunities in HIV data among transgender women and MSM	1	0	0	keep record	no	no	no further screening	no further screening	no further screening	no
32	Medline	26785751	The conflation of gender and sex: Gaps and opportunities in HIV data among transgender women and MSM.	10.1080/17441692.2015.1134615	English	The conflation of gender and sex: Gaps and opportunities in HIV data among transgender women and MSM	1	0	0	duplicate	no	no further screening	no further screening	no further screening	no further screening	no	-
33	Pubmed	26916045	[Urosepsis in Geriatric Patients]	10.1055/s-0041-106184	German	[Urosepsis in Geriatric Patients]	1	0	0	keep record	no	no	no further screening	no further screening	no further screening	no
34	Medline	26916045	[Urosepsis in Geriatric Patients]. [Review] [German]	10.1055/s-0041-106184	German	[Urosepsis in Geriatric Patients]	1	0	0	duplicate	no	no further screening	no further screening	no further screening	no further screening	no	-
35	Pubmed	26936057	A Canadian qualitative study exploring the diversity of the experience of family caregivers of older adults with multiple chronic conditions using a social location perspective	10.1186/s12939-016-0328-6	English	A Canadian qualitative study exploring the diversity of the experience of family caregivers of older adults with multiple chronic conditions using a social location perspective	1	0	0	keep record	no	MLTC study	no	no further screening	no further screening	no
36	Medline	26936057	A Canadian qualitative study exploring the diversity of the experience of family caregivers of older adults with multiple chronic conditions using a social location perspective.	10.1186/s12939-016-0328-6	English	A Canadian qualitative study exploring the diversity of the experience of family caregivers of older adults with multiple chronic conditions using a social location perspective	1	0	0	duplicate	no	no further screening	no further screening	no further screening	no further screening	no	-
37	Pubmed	27008337	[Geriatric Pharmacotherapy in Urology: An Introduction from a Geriatric Pharmacist's Perspective]	10.1055/s-0041-110406	German	[Geriatric Pharmacotherapy in Urology: An Introduction from a Geriatric Pharmacist's Perspective]	1	0	0	keep record	no	no	no further screening	no further screening	no further screening	no
38	Medline	27008337	[Geriatric Pharmacotherapy in Urology: An Introduction from a Geriatric Pharmacist's Perspective]. [Review] [German]	10.1055/s-0041-110406	German	[Geriatric Pharmacotherapy in Urology: An Introduction from a Geriatric Pharmacist's Perspective]	1	0	0	duplicate	no	no further screening	no further screening	no further screening	no further screening	no	-
39	Pubmed	27216260	Confronting the HIV, Tuberculosis, Addiction, and Incarceration Syndemic in Southeast Asia: Lessons Learned from Malaysia	10.1007/s11481-016-9676-7	English	Confronting the HIV, Tuberculosis, Addiction, and Incarceration Syndemic in Southeast Asia: Lessons Learned from Malaysia	1	0	0	keep record	no	no	no further screening	no further screening	no further screening	no
40	Medline	27216260	Confronting the HIV, Tuberculosis, Addiction, and Incarceration Syndemic in Southeast Asia: Lessons Learned from Malaysia. [Review]	10.1007/s11481-016-9676-7	English	Confronting the HIV, Tuberculosis, Addiction, and Incarceration Syndemic in Southeast Asia: Lessons Learned from Malaysia	1	0	0	duplicate	no	no further screening	no further screening	no further screening	no further screening	no	-
41	Pubmed	27429185	Global Epidemiology of HIV Infection and Related Syndemics Affecting Transgender People	10.1097/QAI.0000000000001087	English	Global Epidemiology of HIV Infection and Related Syndemics Affecting Transgender People	1	0	0	keep record	no	MLTC study	no	no further screening	no further screening	no
42	Medline	27429185	Global Epidemiology of HIV Infection and Related Syndemics Affecting Transgender People. [Review]	10.1097/QAI.0000000000001087	English	Global Epidemiology of HIV Infection and Related Syndemics Affecting Transgender People	1	0	0	duplicate	no	no further screening	no further screening	no further screening	no further screening	no	-
43	Pubmed	27748504	Problem Drinking and Depression in Older Adults with Multiple Chronic Health Conditions	10.1111/jgs.14479	English	Problem Drinking and Depression in Older Adults with Multiple Chronic Health Conditions	0	1	0	keep record	no	MLTC study	Quantitative study	no	no further screening	no
44	Medline	27748504	Problem Drinking and Depression in Older Adults with Multiple Chronic Health Conditions.	10.1111/jgs.14479	English	Problem Drinking and Depression in Older Adults with Multiple Chronic Health Conditions	0	1	0	duplicate	no	no further screening	no further screening	no further screening	no further screening	no	-
45	Pubmed	27989914	A fast screening protocol for carotid plaques imaging using 3D multi-contrast MRI without contrast agent	10.1016/j.mri.2016.10.028	English	A fast screening protocol for carotid plaques imaging using 3D multi-contrast MRI without contrast agent	1	0	0	keep record	no	no	no further screening	no further screening	no further screening	no
46	Medline	27989914	A fast screening protocol for carotid plaques imaging using 3D multi-contrast MRI without contrast agent.	10.1016/j.mri.2016.10.028	English	A fast screening protocol for carotid plaques imaging using 3D multi-contrast MRI without contrast agent	1	0	0	duplicate	no	no further screening	no further screening	no further screening	no further screening	no	-
47	Pubmed	28252375	Policy at play: The implementation of Healthy Eating and Active Living Guidelines in municipal child care settings	10.17269/cjph.107.5561	English	Policy at play: The implementation of Healthy Eating and Active Living Guidelines in municipal child care settings	1	0	0	keep record	no	no	no further screening	no further screening	no further screening	no
48	Medline	28252375	Policy at play: The implementation of Healthy Eating and Active Living Guidelines in municipal child care settings.	10.17269/cjph.107.5561	English	Policy at play: The implementation of Healthy Eating and Active Living Guidelines in municipal child care settings	1	0	0	duplicate	no	no further screening	no further screening	no further screening	no further screening	no	-
49	Pubmed	28342062	[New challenges for medical rehabilitation]	10.1007/s00103-017-2539-4	German	[New challenges for medical rehabilitation]	1	0	0	keep record	no	no	no further screening	no further screening	no further screening	no
50	Medline	28342062	[New challenges for medical rehabilitation]. [German]	10.1007/s00103-017-2539-4	German	[New challenges for medical rehabilitation]	1	0	0	duplicate	no	no further screening	no further screening	no further screening	no further screening	no	-
51	Pubmed	28351006	Variola minor in coalfield areas of England and Wales, 1921-34: Geographical determinants of a national smallpox epidemic that spread out of effective control	10.1016/j.socscimed.2017.03.044	English	Variola minor in coalfield areas of England and Wales, 1921-34: Geographical determinants of a national smallpox epidemic that spread out of effective control	1	0	0	keep record	no	no	no further screening	no further screening	no further screening	no
52	Medline	28351006	Variola minor in coalfield areas of England and Wales, 1921-34: Geographical determinants of a national smallpox epidemic that spread out of effective control.	10.1016/j.socscimed.2017.03.044	English	Variola minor in coalfield areas of England and Wales, 1921-34: Geographical determinants of a national smallpox epidemic that spread out of effective control	1	0	0	duplicate	no	no further screening	no further screening	no further screening	no further screening	no	-
53	Pubmed	28527271	Self-rated health, multimorbidity and depression in Mexican older adults: Proposal and evaluation of a simple conceptual model	10.7705/biomedica.v37i3.3070	English	Self-rated health, multimorbidity and depression in Mexican older adults: Proposal and evaluation of a simple conceptual model	1	0	0	keep record	no	MLTC study	no	no further screening	no further screening	no
54	Medline	28527271	Self-rated health, multimorbidity and depression in Mexican older adults: Proposal and evaluation of a simple conceptual model.	10.7705/biomedica.v37i3.3070	English	Self-rated health, multimorbidity and depression in Mexican older adults: Proposal and evaluation of a simple conceptual model	1	0	0	duplicate	no	no further screening	no further screening	no further screening	no further screening	no	-
55	Pubmed	28549592	Economic outcomes of pharmacist-physician medication therapy management for polypharmacy elderly: A prospective, randomized, controlled trial	10.1016/j.jfma.2017.04.017	English	Economic outcomes of pharmacist-physician medication therapy management for polypharmacy elderly: A prospective, randomized, controlled trial	1	0	0	keep record	no	no	no further screening	no further screening	no further screening	no
56	Medline	28549592	Economic outcomes of pharmacist-physician medication therapy management for polypharmacy elderly: A prospective, randomized, controlled trial.	10.1016/j.jfma.2017.04.017	English	Economic outcomes of pharmacist-physician medication therapy management for polypharmacy elderly: A prospective, randomized, controlled trial	1	0	0	duplicate	no	no further screening	no further screening	no further screening	no further screening	no	-
57	Pubmed	28685198	[Geriatric urology : Increasingly important in urological care]	10.1007/s00120-017-0438-9	German	[Geriatric urology : Increasingly important in urological care]	1	0	0	keep record	no	no	no further screening	no further screening	no further screening	no
58	Medline	28685198	[Geriatric urology : Increasingly important in urological care]. [Review] [German]	10.1007/s00120-017-0438-9	German	[Geriatric urology : Increasingly important in urological care]	1	0	0	duplicate	no	no further screening	no further screening	no further screening	no further screening	no	-
59	Pubmed	28760149	Collaborative goal setting with elderly patients with chronic disease or multimorbidity: a systematic review	10.1186/s12877-017-0534-0	English	Collaborative goal setting with elderly patients with chronic disease or multimorbidity: a systematic review	1	0	0	keep record	no	MLTC study	no	no further screening	no further screening	no
60	Medline	28760149	Collaborative goal setting with elderly patients with chronic disease or multimorbidity: a systematic review. [Review]	10.1186/s12877-017-0534-0	English	Collaborative goal setting with elderly patients with chronic disease or multimorbidity: a systematic review	1	0	0	duplicate	no	no further screening	no further screening	no further screening	no further screening	no	-
61	Pubmed	28771854	Integrative review of the social determinants of health in older adults with multimorbidity	10.1111/jan.13408	English	Integrative review of the social determinants of health in older adults with multimorbidity	1	0	0	keep record	no	MLTC study	no	no further screening	no further screening	no
62	Medline	28771854	Integrative review of the social determinants of health in older adults with multimorbidity. [Review]	10.1111/jan.13408	English	Integrative review of the social determinants of health in older adults with multimorbidity	1	0	0	duplicate	no	no further screening	no further screening	no further screening	no further screening	no	-
63	Pubmed	28774963	Integrating palliative care into neurology services: what do the professionals say?	10.1136/bmjspcare-2017-001354	English	Integrating palliative care into neurology services: what do the professionals say?	1	0	0	keep record	no	no	no further screening	no further screening	no further screening	no
64	Scopus	28774963	Integrating palliative care into neurology services: What do the professionals say?	10.1136/bmjspcare-2017-001354	English	Integrating palliative care into neurology services: what do the professionals say?	1	0	0	duplicate	no	no further screening	no further screening	no further screening	no further screening	no	-
65	Pubmed	29144712	How to improve care for people with multimorbidity in Europe?		English	How to improve care for people with multimorbidity in Europe?	1	0	0	keep record	yes	MLTC study	no	no further screening	no further screening	no
66	Medline	29144712	How to improve care for people with multimorbidity in Europe? [Internet]		English	How to improve care for people with multimorbidity in Europe?	1	0	0	duplicate	yes	no further screening	no further screening	no further screening	no further screening	no	-
67	Pubmed	29374297	[Chronic heart failure in older patients : Updated national healthcare guidelines on chronic heart failure from a geriatric perspective]	10.1007/s00391-018-1371-2	German	[Chronic heart failure in older patients : Updated national healthcare guidelines on chronic heart failure from a geriatric perspective]	1	0	0	keep record	no	no	no further screening	no further screening	no further screening	no
68	Medline	29374297	[Chronic heart failure in older patients : Updated national healthcare guidelines on chronic heart failure from a geriatric perspective]. [Review] [German]	10.1007/s00391-018-1371-2	German	[Chronic heart failure in older patients : Updated national healthcare guidelines on chronic heart failure from a geriatric perspective]	1	0	0	duplicate	no	no further screening	no further screening	no further screening	no further screening	no	-
69	Pubmed	29396271	At the intersection of chronic disease, disability and health services research: A scoping literature review	10.1016/j.dhjo.2017.12.012	English	At the intersection of chronic disease, disability and health services research: A scoping literature review	1	0	0	keep record	no	MLTC study	no	no further screening	no further screening	no
70	Medline	29396271	At the intersection of chronic disease, disability and health services research: A scoping literature review.	10.1016/j.dhjo.2017.12.012	English	At the intersection of chronic disease, disability and health services research: A scoping literature review	1	0	0	duplicate	no	no further screening	no further screening	no further screening	no further screening	no	-
71	Pubmed	29478406	An Exploration of Syndemic Factors That Influence Engagement in HIV Care Among Black Men	10.1177/1049732318759529	English	An Exploration of Syndemic Factors That Influence Engagement in HIV Care Among Black Men	1	0	0	keep record	no	no	no further screening	no further screening	no further screening	no
72	Medline	29478406	An Exploration of Syndemic Factors That Influence Engagement in HIV Care Among Black Men.	10.1177/1049732318759529	English	An Exploration of Syndemic Factors That Influence Engagement in HIV Care Among Black Men	1	0	0	duplicate	no	no further screening	no further screening	no further screening	no further screening	no	-
73	Pubmed	29496973	Care Coordination for Children With Medical Complexity: Whose Care Is It, Anyway?	10.1542/peds.2017-1284G	English	Care Coordination for Children With Medical Complexity: Whose Care Is It, Anyway?	1	0	0	keep record	no	no	no further screening	no further screening	no further screening	no
74	Medline	29496973	Care Coordination for Children With Medical Complexity: Whose Care Is It, Anyway?. [Review]	10.1542/peds.2017-1284G	English	Care Coordination for Children With Medical Complexity: Whose Care Is It, Anyway?	1	0	0	duplicate	no	no further screening	no further screening	no further screening	no further screening	no	-
75	Pubmed	29566739	Collaborative care for the detection and management of depression among adults receiving antiretroviral therapy in South Africa: study protocol for the CobALT randomised controlled trial	10.1186/s13063-018-2517-7	English	Collaborative care for the detection and management of depression among adults receiving antiretroviral therapy in South Africa: study protocol for the CobALT randomised controlled trial	1	0	0	keep record	no	no	no further screening	no further screening	no further screening	no
76	Medline	29566739	Collaborative care for the detection and management of depression among adults receiving antiretroviral therapy in South Africa: study protocol for the CobALT randomised controlled trial.	10.1186/s13063-018-2517-7	English	Collaborative care for the detection and management of depression among adults receiving antiretroviral therapy in South Africa: study protocol for the CobALT randomised controlled trial	1	0	0	duplicate	no	no further screening	no further screening	no further screening	no further screening	no	-
77	Pubmed	29848042	Intersectional health-related stigma in persons living with HIV and chronic pain: implications for depressive symptoms	10.1080/09540121.2018.1468012	English	Intersectional health-related stigma in persons living with HIV and chronic pain: implications for depressive symptoms	1	0	0	keep record	no	no	no further screening	no further screening	no further screening	no
78	Medline	29848042	Intersectional health-related stigma in persons living with HIV and chronic pain: implications for depressive symptoms.	10.1080/09540121.2018.1468012	English	Intersectional health-related stigma in persons living with HIV and chronic pain: implications for depressive symptoms	1	0	0	duplicate	no	no further screening	no further screening	no further screening	no further screening	no	-
79	Pubmed	29921182	[Increasing Complexity in Performance Delivery - Management Approach for Tertiary Care Centers]	10.1024/1661-8157/a003002	German	[Increasing Complexity in Performance Delivery - Management Approach for Tertiary Care Centers]	1	0	0	keep record	no	no	no further screening	no further screening	no further screening	no
80	Medline	29921182	[Increasing Complexity in Performance Delivery - Management Approach for Tertiary Care Centers]. [German]	10.1024/1661-8157/a003002	German	[Increasing Complexity in Performance Delivery - Management Approach for Tertiary Care Centers]	1	0	0	duplicate	no	no further screening	no further screening	no further screening	no further screening	no	-
81	Pubmed	29921186	[Diseases as a 'Stumbling Block' - a Case of Multimorbidity in Clinical Practice]	10.1024/1661-8157/a003006	German	[Diseases as a 'Stumbling Block' - a Case of Multimorbidity in Clinical Practice]	1	0	0	keep record	no	MLTC study	no	no further screening	no further screening	no
82	Medline	29921186	[Diseases as a 'Stumbling Block' - a Case of Multimorbidity in Clinical Practice]. [German]	10.1024/1661-8157/a003006	German	[Diseases as a 'Stumbling Block' - a Case of Multimorbidity in Clinical Practice]	1	0	0	duplicate	no	no further screening	no further screening	no further screening	no further screening	no	-
83	Pubmed	29959717	Embracing Causal Complexity in Health Disparities: Metabolic Syndemics and Structural Prevention in Rural Minority Communities	10.1007/s11121-018-0924-3	English	Embracing Causal Complexity in Health Disparities: Metabolic Syndemics and Structural Prevention in Rural Minority Communities	1	0	0	keep record	no	no	no further screening	no further screening	no further screening	no
84	Medline	29959717	Embracing Causal Complexity in Health Disparities: Metabolic Syndemics and Structural Prevention in Rural Minority Communities.	10.1007/s11121-018-0924-3	English	Embracing Causal Complexity in Health Disparities: Metabolic Syndemics and Structural Prevention in Rural Minority Communities	1	0	0	duplicate	no	no further screening	no further screening	no further screening	no further screening	no	-
85	Pubmed	29961638	Management of multimorbidity using a patient-centred care model: a pragmatic cluster-randomised trial of the 3D approach	10.1016/S0140-6736(18)31308-4	English	Management of multimorbidity using a patient-centred care model: a pragmatic cluster-randomised trial of the 3D approach	1	0	0	keep record	no	no	no further screening	no further screening	no further screening	no
86	Medline	29961638	Management of multimorbidity using a patient-centred care model: a pragmatic cluster-randomised trial of the 3D approach.	10.1016/S0140-6736(18)31308-4	English	Management of multimorbidity using a patient-centred care model: a pragmatic cluster-randomised trial of the 3D approach	1	0	0	duplicate	no	no further screening	no further screening	no further screening	no further screening	no	-
87	Pubmed	30025511	Syndemics and HIV-related sexual risk among men who have sex with men in India: influences of stigma and resilience	10.1080/13691058.2018.1486458	English	Syndemics and HIV-related sexual risk among men who have sex with men in India: influences of stigma and resilience	1	0	0	keep record	no	no	no further screening	no further screening	no further screening	no
88	Medline	30025511	Syndemics and HIV-related sexual risk among men who have sex with men in India: influences of stigma and resilience.	10.1080/13691058.2018.1486458	English	Syndemics and HIV-related sexual risk among men who have sex with men in India: influences of stigma and resilience	1	0	0	duplicate	no	no further screening	no further screening	no further screening	no further screening	no	-
89	Pubmed	30139537	Patient selection and general practitioners' perception of collaboration in medication review	10.1016/j.sapharm.2018.06.019	English	Patient selection and general practitioners' perception of collaboration in medication review	1	0	0	keep record	no	no	no further screening	no further screening	no further screening	no
90	Medline	30139537	Patient selection and general practitioners' perception of collaboration in medication review.	10.1016/j.sapharm.2018.06.019	English	Patient selection and general practitioners' perception of collaboration in medication review	1	0	0	duplicate	no	no further screening	no further screening	no further screening	no further screening	no	-
91	Pubmed	30191144	Protocol for a program of research from the Aging, Community and Health Research Unit: Promoting optimal aging at home for older adults with multimorbidity	10.1177/2235042X18789508	English	Protocol for a program of research from the Aging, Community and Health Research Unit: Promoting optimal aging at home for older adults with multimorbidity	1	0	0	keep record	no	MLTC study	no	no further screening	no further screening	no
92	Medline	30191144	Protocol for a program of research from the Aging, Community and Health Research Unit: Promoting optimal aging at home for older adults with multimorbidity.	10.1177/2235042X18789508	English	Protocol for a program of research from the Aging, Community and Health Research Unit: Promoting optimal aging at home for older adults with multimorbidity	1	0	0	duplicate	no	no further screening	no further screening	no further screening	no further screening	no	-
93	Pubmed	30323093	Preventive Health in Cancer Survivors: What Should We Be Recommending?	10.6004/jnccn.2018.7083	English	Preventive Health in Cancer Survivors: What Should We Be Recommending?	1	0	0	duplicate	no	no further screening	no further screening	no further screening	no further screening	no	-
94	Scopus	30323093	Preventive health in cancer survivors: What should we be recommending?	10.6004/jnccn.2018.7083	English	Preventive Health in Cancer Survivors: What Should We Be Recommending?	1	0	0	duplicate	no	no further screening	no further screening	no further screening	no further screening	no	-
95	Medline	30323093	Preventive Health in Cancer Survivors: What Should We Be Recommending?. [Review]	10.6004/jnccn.2018.7083	English	Preventive Health in Cancer Survivors: What Should We Be Recommending?	1	0	0	keep record	no	no	no further screening	no further screening	no further screening	no
96	Pubmed	30355404	Convergence of non-communicable diseases and tuberculosis: a two-way street?	10.5588/ijtld.18.0045	English	Convergence of non-communicable diseases and tuberculosis: a two-way street?	1	0	0	duplicate	no	no further screening	no further screening	no further screening	no further screening	no	-
97	Medline	30355404	Convergence of non-communicable diseases and tuberculosis: a two-way street?. [Review]	10.5588/ijtld.18.0045	English	Convergence of non-communicable diseases and tuberculosis: a two-way street?	1	0	0	keep record	no	MLTC study	no	no further screening	no further screening	no
98	Pubmed	30370208	Medical multimorbidity and drug use among adults in the United States	10.1016/j.pmedr.2018.10.007	English	Medical multimorbidity and drug use among adults in the United States	1	0	0	duplicate	no	no further screening	no further screening	no further screening	no further screening	no	-
99	Medline	30370208	Medical multimorbidity and drug use among adults in the United States.	10.1016/j.pmedr.2018.10.007	English	Medical multimorbidity and drug use among adults in the United States	1	0	0	keep record	no	MLTC study	Quantitative study	no	no further screening	no
100	Pubmed	30462842	Care maps and care plans for children with medical complexity	10.1111/cch.12632	English	Care maps and care plans for children with medical complexity	1	0	0	duplicate	no	no further screening	no further screening	no further screening	no further screening	no	-
101	Medline	30462842	Care maps and care plans for children with medical complexity.	10.1111/cch.12632	English	Care maps and care plans for children with medical complexity	1	0	0	keep record	no	no	no further screening	no further screening	no further screening	no
102	Pubmed	30506311	Addressing Syndemic Health Disparities Among Latin Immigrants Using Peer Support	10.1007/s40615-018-00535-y	English	Addressing Syndemic Health Disparities Among Latin Immigrants Using Peer Support	1	0	0	duplicate	no	no further screening	no further screening	no further screening	no further screening	no	-
103	Medline	30506311	Addressing Syndemic Health Disparities Among Latin Immigrants Using Peer Support.	10.1007/s40615-018-00535-y	English	Addressing Syndemic Health Disparities Among Latin Immigrants Using Peer Support	1	0	0	keep record	no	no	no further screening	no further screening	no further screening	no
104	Pubmed	30693939	Mainstreaming health and wellness: The RHWP Innovation model to complement primary care	10.1111/nuf.12326	English	Mainstreaming health and wellness: The RHWP Innovation model to complement primary care	1	0	0	duplicate	no	no further screening	no further screening	no further screening	no further screening	no	-
105	Medline	30693939	Mainstreaming health and wellness: The RHWP Innovation model to complement primary care.	10.1111/nuf.12326	English	Mainstreaming health and wellness: The RHWP Innovation model to complement primary care	1	0	0	keep record	no	no	no further screening	no further screening	no further screening	no
106	Pubmed	30758921	Psychiatric Disorders and Crime in the US Population: Results From the National Epidemiologic Survey on Alcohol and Related Conditions Wave III	10.4088/JCP.18m12317	English	Psychiatric Disorders and Crime in the US Population: Results From the National Epidemiologic Survey on Alcohol and Related Conditions Wave III	1	0	0	duplicate	no	no further screening	no further screening	no further screening	no further screening	no	-
107	Medline	30758921	Psychiatric Disorders and Crime in the US Population: Results From the National Epidemiologic Survey on Alcohol and Related Conditions Wave III.	10.4088/JCP.18m12317	English	Psychiatric Disorders and Crime in the US Population: Results From the National Epidemiologic Survey on Alcohol and Related Conditions Wave III	1	0	0	keep record	no	no	no further screening	no further screening	no further screening	no
108	Pubmed	30805768	Mapping a Syndemic of Psychosocial Risks During Pregnancy Using Network Analysis	10.1007/s12529-019-09774-7	English	Mapping a Syndemic of Psychosocial Risks During Pregnancy Using Network Analysis	1	0	0	duplicate	no	no further screening	no further screening	no further screening	no further screening	no	-
109	Medline	30805768	Mapping a Syndemic of Psychosocial Risks During Pregnancy Using Network Analysis.	10.1007/s12529-019-09774-7	English	Mapping a Syndemic of Psychosocial Risks During Pregnancy Using Network Analysis	1	0	0	keep record	no	no	no further screening	no further screening	no further screening	no
110	Pubmed	30832609	Local, collaborative, stepped and personalised care management for older people with chronic diseases (LoChro): study protocol of a randomised comparative effectiveness trial	10.1186/s12877-019-1088-0	English	Local, collaborative, stepped and personalised care management for older people with chronic diseases (LoChro): study protocol of a randomised comparative effectiveness trial	1	0	0	duplicate	no	no further screening	no further screening	no further screening	no further screening	no	-
111	Scopus	30832609	Local, collaborative, stepped and personalised care management for older people with chronic diseases (LoChro): Study protocol of a randomised comparative effectiveness trial	10.1186/s12877-019-1088-0	English	Local, collaborative, stepped and personalised care management for older people with chronic diseases (LoChro): study protocol of a randomised comparative effectiveness trial	1	0	0	keep record	no	no	no further screening	no further screening	no further screening	no
112	Medline	30832609	Local, collaborative, stepped and personalised care management for older people with chronic diseases (LoChro): study protocol of a randomised comparative effectiveness trial.	10.1186/s12877-019-1088-0	English	Local, collaborative, stepped and personalised care management for older people with chronic diseases (LoChro): study protocol of a randomised comparative effectiveness trial	1	0	0	duplicate	no	no further screening	no further screening	no further screening	no further screening	no	-
113	Pubmed	30881260	Correlates of Condom use Among Community College Women: The Role of Victimization, Substance Use, and Mental Health Symptoms	10.1080/15546128.2018.1443302	English	Correlates of Condom use Among Community College Women: The Role of Victimization, Substance Use, and Mental Health Symptoms	1	0	0	keep record	no	no	no further screening	no further screening	no further screening	no
114	Medline	30881260	Correlates of Condom use Among Community College Women: The Role of Victimization, Substance Use, and Mental Health Symptoms.	10.1080/15546128.2018.1443302	English	Correlates of Condom use Among Community College Women: The Role of Victimization, Substance Use, and Mental Health Symptoms	1	0	0	duplicate	no	no further screening	no further screening	no further screening	no further screening	no	-
115	Pubmed	30997922	Age of HIV Acquisition Affects the Risk of Multi-Morbidity after 25 Years of Infection Exposure	10.14283/jfa.2019.6	English	Age of HIV Acquisition Affects the Risk of Multi-Morbidity after 25 Years of Infection Exposure	1	0	0	keep record	no	MLTC study	Quantitative study	MLTC as outcome	not used	no
116	Medline	30997922	Age of HIV Acquisition Affects the Risk of Multi-Morbidity after 25 Years of Infection Exposure.	10.14283/jfa.2019.6	English	Age of HIV Acquisition Affects the Risk of Multi-Morbidity after 25 Years of Infection Exposure	1	0	0	duplicate	no	no further screening	no further screening	no further screening	no further screening	no	-
117	Pubmed	31091652	Depression Fully Mediates the Effect of Multimorbidity on Self-Rated Health for Economically Disadvantaged African American Men but Not Women	10.3390/ijerph16101670	English	Depression Fully Mediates the Effect of Multimorbidity on Self-Rated Health for Economically Disadvantaged African American Men but Not Women	1	0	0	keep record	no	MLTC study	Quantitative study	no	no further screening	no
118	Medline	31091652	Depression Fully Mediates the Effect of Multimorbidity on Self-Rated Health for Economically Disadvantaged African American Men but Not Women.	10.3390/ijerph16101670	English	Depression Fully Mediates the Effect of Multimorbidity on Self-Rated Health for Economically Disadvantaged African American Men but Not Women	1	0	0	duplicate	no	no further screening	no further screening	no further screening	no further screening	no	-
119	Pubmed	31286619	The role of 'mediators' of communication in health professionals' intersectoral collaboration: An ethnographically inspired study	10.1111/nin.12310	English	The role of 'mediators' of communication in health professionals' intersectoral collaboration: An ethnographically inspired study	1	0	0	keep record	no	no	no further screening	no further screening	no further screening	no
120	Medline	31286619	The role of 'mediators' of communication in health professionals' intersectoral collaboration: An ethnographically inspired study.	10.1111/nin.12310	English	The role of 'mediators' of communication in health professionals' intersectoral collaboration: An ethnographically inspired study	1	0	0	duplicate	no	no further screening	no further screening	no further screening	no further screening	no	-
121	Pubmed	31291832	Community perspectives of second-generation alcohol misuse and HIV risk in rural Kenya: A gendered syndemic lens	10.1080/17441692.2019.1638958	English	Community perspectives of second-generation alcohol misuse and HIV risk in rural Kenya: A gendered syndemic lens	1	0	0	keep record	no	no	no further screening	no further screening	no further screening	no
122	Medline	31291832	Community perspectives of second-generation alcohol misuse and HIV risk in rural Kenya: A gendered syndemic lens.	10.1080/17441692.2019.1638958	English	Community perspectives of second-generation alcohol misuse and HIV risk in rural Kenya: A gendered syndemic lens	1	0	0	duplicate	no	no further screening	no further screening	no further screening	no further screening	no	-
123	Pubmed	31349316	Development of an HL7 FHIR Architecture for Implementation of a Knowledge-based Interdisciplinary EHR	10.3233/SHTI190067	English	Development of an HL7 FHIR Architecture for Implementation of a Knowledge-based Interdisciplinary EHR	1	0	0	keep record	no	no	no further screening	no further screening	no further screening	no
124	Medline	31349316	Development of an HL7 FHIR Architecture for Implementation of a Knowledge-based Interdisciplinary EHR.	10.3233/SHTI190067	English	Development of an HL7 FHIR Architecture for Implementation of a Knowledge-based Interdisciplinary EHR	1	0	0	duplicate	no	no further screening	no further screening	no further screening	no further screening	no	-
125	Pubmed	31407212	Pilot Randomized Controlled Trial of a Syndemics Intervention with HIV-Positive, Cocaine-Using Women	10.1007/s10461-019-02625-2	English	Pilot Randomized Controlled Trial of a Syndemics Intervention with HIV-Positive, Cocaine-Using Women	1	0	0	keep record	no	no	no further screening	no further screening	no further screening	no
126	Medline	31407212	Pilot Randomized Controlled Trial of a Syndemics Intervention with HIV-Positive, Cocaine-Using Women.	10.1007/s10461-019-02625-2	English	Pilot Randomized Controlled Trial of a Syndemics Intervention with HIV-Positive, Cocaine-Using Women	1	0	0	duplicate	no	no further screening	no further screening	no further screening	no further screening	no	-
127	Pubmed	31420396	Collaborative design of a decision aid for stroke survivors with multimorbidity: a qualitative study in the UK engaging key stakeholders	10.1136/bmjopen-2019-030385	English	Collaborative design of a decision aid for stroke survivors with multimorbidity: a qualitative study in the UK engaging key stakeholders	1	0	0	keep record	no	MLTC study	no	no further screening	no further screening	no
128	Medline	31420396	Collaborative design of a decision aid for stroke survivors with multimorbidity: a qualitative study in the UK engaging key stakeholders.	10.1136/bmjopen-2019-030385	English	Collaborative design of a decision aid for stroke survivors with multimorbidity: a qualitative study in the UK engaging key stakeholders	1	0	0	duplicate	no	no further screening	no further screening	no further screening	no further screening	no	-
129	Pubmed	31423887	Cortisol and Racial Health Disparities Affecting Black Men in Later Life: Evidence From MIDUS II	10.1177/1557988319870969	English	Cortisol and Racial Health Disparities Affecting Black Men in Later Life: Evidence From MIDUS II	1	0	0	keep record	no	no	no further screening	no further screening	no further screening	no
130	Medline	31423887	Cortisol and Racial Health Disparities Affecting Black Men in Later Life: Evidence From MIDUS II.	10.1177/1557988319870969	English	Cortisol and Racial Health Disparities Affecting Black Men in Later Life: Evidence From MIDUS II	1	0	0	duplicate	no	no further screening	no further screening	no further screening	no further screening	no	-
131	Pubmed	31429963	Homeless, Ill, and Psychiatrically Complex: The Grueling Carousel of Cassandra Lee	10.1002/hast.1029	English	Homeless, Ill, and Psychiatrically Complex: The Grueling Carousel of Cassandra Lee	1	0	0	keep record	no	no	no further screening	no further screening	no further screening	no
132	Medline	31429963	Homeless, Ill, and Psychiatrically Complex: The Grueling Carousel of Cassandra Lee.	10.1002/hast.1029	English	Homeless, Ill, and Psychiatrically Complex: The Grueling Carousel of Cassandra Lee	1	0	0	duplicate	no	no further screening	no further screening	no further screening	no further screening	no	-
133	Pubmed	31475644	Burden on Caregivers of Adults with Multiple Chronic Conditions: Intersectionality of Age, Gender, Education level, Employment Status, and Impact on Social Life	10.1017/S071498081900045X	English	Burden on Caregivers of Adults with Multiple Chronic Conditions: Intersectionality of Age, Gender, Education level, Employment Status, and Impact on Social Life	0	1	0	keep record	no	MLTC study	Quantitative study	no	no further screening	no
134	Medline	31475644	Burden on Caregivers of Adults with Multiple Chronic Conditions: Intersectionality of Age, Gender, Education level, Employment Status, and Impact on Social Life.	10.1017/S071498081900045X	English	Burden on Caregivers of Adults with Multiple Chronic Conditions: Intersectionality of Age, Gender, Education level, Employment Status, and Impact on Social Life	0	1	0	duplicate	no	no further screening	no further screening	no further screening	no further screening	no	-
135	Pubmed	31581962	Burden on Caregivers of Adults with Multiple Chronic Conditions: Intersectionality of Age, Gender, Education level, Employment Status, and Impact on Social Life-CORRIGENDUM	10.1017/S0714980819000552	English	Burden on Caregivers of Adults with Multiple Chronic Conditions: Intersectionality of Age, Gender, Education level, Employment Status, and Impact on Social Life-CORRIGENDUM	0	1	0	keep record	no	MLTC study	no	no further screening	no further screening	no
136	Medline	31581962	Burden on Caregivers of Adults with Multiple Chronic Conditions: Intersectionality of Age, Gender, Education level, Employment Status, and Impact on Social Life-CORRIGENDUM.	10.1017/S0714980819000552	English	Burden on Caregivers of Adults with Multiple Chronic Conditions: Intersectionality of Age, Gender, Education level, Employment Status, and Impact on Social Life-CORRIGENDUM	0	1	0	duplicate	no	no further screening	no further screening	no further screening	no further screening	no	-
137	Pubmed	31619423	Exploring the role of hospitals and office-based physicians in timely provision of statins following acute myocardial infarction: a secondary analysis of a nationwide cohort using cross-classified multilevel models	10.1136/bmjopen-2019-030272	English	Exploring the role of hospitals and office-based physicians in timely provision of statins following acute myocardial infarction: a secondary analysis of a nationwide cohort using cross-classified multilevel models	1	0	0	keep record	no	no	no further screening	no further screening	no further screening	no
138	Medline	31619423	Exploring the role of hospitals and office-based physicians in timely provision of statins following acute myocardial infarction: a secondary analysis of a nationwide cohort using cross-classified multilevel models.	10.1136/bmjopen-2019-030272	English	Exploring the role of hospitals and office-based physicians in timely provision of statins following acute myocardial infarction: a secondary analysis of a nationwide cohort using cross-classified multilevel models	1	0	0	duplicate	no	no further screening	no further screening	no further screening	no further screening	no	-
139	Pubmed	31708236	Gendered syndemic of intimate partner violence, alcohol misuse, and HIV risk among peri-urban, heterosexual men in South Africa	10.1016/j.socscimed.2019.112637	English	Gendered syndemic of intimate partner violence, alcohol misuse, and HIV risk among peri-urban, heterosexual men in South Africa	1	0	0	keep record	no	no	no further screening	no further screening	no further screening	no
140	Medline	31708236	Gendered syndemic of intimate partner violence, alcohol misuse, and HIV risk among peri-urban, heterosexual men in South Africa.	10.1016/j.socscimed.2019.112637	English	Gendered syndemic of intimate partner violence, alcohol misuse, and HIV risk among peri-urban, heterosexual men in South Africa	1	0	0	duplicate	no	no further screening	no further screening	no further screening	no further screening	no	-
141	Pubmed	31898991	Applying an intersectional framework to understand syndemic conditions among young Black gay, bisexual, and other men who have sex with men	10.1016/j.socscimed.2019.112779	English	Applying an intersectional framework to understand syndemic conditions among young Black gay, bisexual, and other men who have sex with men	0	0	1	keep record	no	no	no further screening	no further screening	no further screening	no
142	Medline	31898991	Applying an intersectional framework to understand syndemic conditions among young Black gay, bisexual, and other men who have sex with men.	10.1016/j.socscimed.2019.112779	English	Applying an intersectional framework to understand syndemic conditions among young Black gay, bisexual, and other men who have sex with men	0	0	1	duplicate	no	no further screening	no further screening	no further screening	no further screening	no	-
143	Pubmed	31907164	Rising to the challenge of multimorbidity	10.1136/bmj.l6964	English	Rising to the challenge of multimorbidity	0	1	0	keep record	no	MLTC study	no	no further screening	no further screening	no
144	Medline	31907164	Rising to the challenge of multimorbidity.	10.1136/bmj.l6964	English	Rising to the challenge of multimorbidity	0	1	0	duplicate	no	no further screening	no further screening	no further screening	no further screening	no	-
145	Pubmed	32009230	Food Insecurity, Maternal Mental Health, and Domestic Violence: A Call for a Syndemic Approach to Research and Interventions	10.1007/s10995-019-02872-8	English	Food Insecurity, Maternal Mental Health, and Domestic Violence: A Call for a Syndemic Approach to Research and Interventions	1	0	0	keep record	no	no	no further screening	no further screening	no further screening	no
146	Medline	32009230	Food Insecurity, Maternal Mental Health, and Domestic Violence: A Call for a Syndemic Approach to Research and Interventions.	10.1007/s10995-019-02872-8	English	Food Insecurity, Maternal Mental Health, and Domestic Violence: A Call for a Syndemic Approach to Research and Interventions	1	0	0	duplicate	no	no further screening	no further screening	no further screening	no further screening	no	-
147	Pubmed	32032535	Understanding HIV risk and vulnerability among cisgender men with transgender partners	10.1016/S2352-3018(19)30346-7	English	Understanding HIV risk and vulnerability among cisgender men with transgender partners	1	0	0	keep record	no	no	no further screening	no further screening	no further screening	no
148	Medline	32032535	Understanding HIV risk and vulnerability among cisgender men with transgender partners. [Review]	10.1016/S2352-3018(19)30346-7	English	Understanding HIV risk and vulnerability among cisgender men with transgender partners	1	0	0	duplicate	no	no further screening	no further screening	no further screening	no further screening	no	-
149	Pubmed	32036462	CASEPLUS-SimPat: An Intersectoral Web-Based Case Management System for Multimorbid Dementia Patients	10.1007/s10916-020-1533-9	English	CASEPLUS-SimPat: An Intersectoral Web-Based Case Management System for Multimorbid Dementia Patients	1	0	0	keep record	no	MLTC study	no	no further screening	no further screening	no
150	Medline	32036462	CASEPLUS-SimPat: An Intersectoral Web-Based Case Management System for Multimorbid Dementia Patients.	10.1007/s10916-020-1533-9	English	CASEPLUS-SimPat: An Intersectoral Web-Based Case Management System for Multimorbid Dementia Patients	1	0	0	duplicate	no	no further screening	no further screening	no further screening	no further screening	no	-
151	Pubmed	32237398	[Analysis of anti-fatigue mechanism and potential targets of ginseng]	10.19540/j.cnki.cjcmm.20190805.401	Chinese	[Analysis of anti-fatigue mechanism and potential targets of ginseng]	1	0	0	keep record	no	no	no further screening	no further screening	no further screening	no
152	Medline	32237398	[Analysis of anti-fatigue mechanism and potential targets of ginseng]. [Chinese]	10.19540/j.cnki.cjcmm.20190805.401	Chinese	[Analysis of anti-fatigue mechanism and potential targets of ginseng]	1	0	0	duplicate	no	no further screening	no further screening	no further screening	no further screening	no	-
153	Pubmed	32284047	People with multimorbidity in outpatient care: patient-focused and needs-oriented healthcare management (MamBo) - protocol for a multiperspective evaluation study	10.1186/s12913-020-05178-6	English	People with multimorbidity in outpatient care: patient-focused and needs-oriented healthcare management (MamBo) - protocol for a multiperspective evaluation study	1	0	0	keep record	no	MLTC study	no	no further screening	no further screening	no
154	Medline	32284047	People with multimorbidity in outpatient care: patient-focused and needs-oriented healthcare management (MamBo) - protocol for a multiperspective evaluation study.	10.1186/s12913-020-05178-6	English	People with multimorbidity in outpatient care: patient-focused and needs-oriented healthcare management (MamBo) - protocol for a multiperspective evaluation study	1	0	0	duplicate	no	no further screening	no further screening	no further screening	no further screening	no	-
155	Pubmed	32412998	What constitutes a syndemic? Methods, contexts, and framing from 2019	10.1097/COH.0000000000000628	English	What constitutes a syndemic? Methods, contexts, and framing from 2019	0	1	0	keep record	no	MLTC study	no	no further screening	no further screening	no
156	Medline	32412998	What constitutes a syndemic? Methods, contexts, and framing from 2019. [Review]	10.1097/COH.0000000000000628	English	What constitutes a syndemic? Methods, contexts, and framing from 2019	0	1	0	duplicate	no	no further screening	no further screening	no further screening	no further screening	no	-
157	Pubmed	32485854	COVID-19 Emergence and Social and Health Determinants in Colorado: A Rapid Spatial Analysis	10.3390/ijerph17113856	English	COVID-19 Emergence and Social and Health Determinants in Colorado: A Rapid Spatial Analysis	1	0	0	keep record	no	no	no further screening	no further screening	no further screening	no
158	Medline	32485854	COVID-19 Emergence and Social and Health Determinants in Colorado: A Rapid Spatial Analysis.	10.3390/ijerph17113856	English	COVID-19 Emergence and Social and Health Determinants in Colorado: A Rapid Spatial Analysis	1	0	0	duplicate	no	no further screening	no further screening	no further screening	no further screening	no	-
159	Pubmed	32487118	Missed opportunities for NCD multimorbidity prevention in adolescents and youth living with HIV in urban South Africa	10.1186/s12889-020-08921-0	English	Missed opportunities for NCD multimorbidity prevention in adolescents and youth living with HIV in urban South Africa	0	1	0	keep record	no	MLTC study	no	no further screening	no further screening	no
160	Medline	32487118	Missed opportunities for NCD multimorbidity prevention in adolescents and youth living with HIV in urban South Africa.	10.1186/s12889-020-08921-0	English	Missed opportunities for NCD multimorbidity prevention in adolescents and youth living with HIV in urban South Africa	0	1	0	duplicate	no	no further screening	no further screening	no further screening	no further screening	no	-
161	Pubmed	32487815	Characterizing the role of intersecting stigmas and sustained inequities in driving HIV syndemics across low-to-middle-income settings	10.1097/COH.0000000000000630	English	Characterizing the role of intersecting stigmas and sustained inequities in driving HIV syndemics across low-to-middle-income settings	0	1	0	keep record	no	MLTC study	no	no further screening	no further screening	no
162	Medline	32487815	Characterizing the role of intersecting stigmas and sustained inequities in driving HIV syndemics across low-to-middle-income settings. [Review]	10.1097/COH.0000000000000630	English	Characterizing the role of intersecting stigmas and sustained inequities in driving HIV syndemics across low-to-middle-income settings	0	1	0	duplicate	no	no further screening	no further screening	no further screening	no further screening	no	-
163	Medline	32683636	"As a Young Pregnant Girl... The Challenges You Face": Exploring the Intersection Between Mental Health and Sexual and Reproductive Health Amongst Adolescent Girls and Young Women in South Africa.	10.1007/s10461-020-02974-3	English	"As a Young Pregnant Girl… The Challenges You Face": Exploring the Intersection Between Mental Health and Sexual and Reproductive Health Amongst Adolescent Girls and Young Women in South Africa	1	0	0	keep record	no	no	no further screening	no further screening	no further screening	no
164	Pubmed	32683636	"As a Young Pregnant Girl… The Challenges You Face": Exploring the Intersection Between Mental Health and Sexual and Reproductive Health Amongst Adolescent Girls and Young Women in South Africa	10.1007/s10461-020-02974-3	English	"As a Young Pregnant Girl… The Challenges You Face": Exploring the Intersection Between Mental Health and Sexual and Reproductive Health Amongst Adolescent Girls and Young Women in South Africa	1	0	0	duplicate	no	no further screening	no further screening	no further screening	no further screening	no	-
165	Pubmed	32696248	Syndemic Perspectives to Guide Black Maternal Health Research and Prevention During the COVID-19 Pandemic	10.1007/s10995-020-02983-7	English	Syndemic Perspectives to Guide Black Maternal Health Research and Prevention During the COVID-19 Pandemic	1	0	0	keep record	no	no	no further screening	no further screening	no further screening	no
166	Medline	32696248	Syndemic Perspectives to Guide Black Maternal Health Research and Prevention During the COVID-19 Pandemic.	10.1007/s10995-020-02983-7	English	Syndemic Perspectives to Guide Black Maternal Health Research and Prevention During the COVID-19 Pandemic	1	0	0	duplicate	no	no further screening	no further screening	no further screening	no further screening	no	-
167	Pubmed	32714870	Integrative Network Fusion: A Multi-Omics Approach in Molecular Profiling	10.3389/fonc.2020.01065	English	Integrative Network Fusion: A Multi-Omics Approach in Molecular Profiling	1	0	0	keep record	no	no	no further screening	no further screening	no further screening	no
168	Medline	32714870	Integrative Network Fusion: A Multi-Omics Approach in Molecular Profiling.	10.3389/fonc.2020.01065	English	Integrative Network Fusion: A Multi-Omics Approach in Molecular Profiling	1	0	0	duplicate	no	no further screening	no further screening	no further screening	no further screening	no	-
169	Pubmed	32746891	Co-occurring mental illness, drug use, and medical multimorbidity among lesbian, gay, and bisexual middle-aged and older adults in the United States: a nationally representative study	10.1186/s12889-020-09210-6	English	Co-occurring mental illness, drug use, and medical multimorbidity among lesbian, gay, and bisexual middle-aged and older adults in the United States: a nationally representative study	1	0	0	keep record	no	MLTC study	Quantitative study	MLTC as outcome	not used	no
170	Medline	32746891	Co-occurring mental illness, drug use, and medical multimorbidity among lesbian, gay, and bisexual middle-aged and older adults in the United States: a nationally representative study.	10.1186/s12889-020-09210-6	English	Co-occurring mental illness, drug use, and medical multimorbidity among lesbian, gay, and bisexual middle-aged and older adults in the United States: a nationally representative study	1	0	0	duplicate	no	no further screening	no further screening	no further screening	no further screening	no	-
171	Pubmed	32792206	Syndemic statuses: Intersectionality and mobilizing for LGBTQ+ Latinx health equity after the Pulse shooting	10.1016/j.socscimed.2020.113260	English	Syndemic statuses: Intersectionality and mobilizing for LGBTQ+ Latinx health equity after the Pulse shooting	1	0	0	keep record	no	no	no further screening	no further screening	no further screening	no
172	Medline	32792206	Syndemic statuses: Intersectionality and mobilizing for LGBTQ+ Latinx health equity after the Pulse shooting.	10.1016/j.socscimed.2020.113260	English	Syndemic statuses: Intersectionality and mobilizing for LGBTQ+ Latinx health equity after the Pulse shooting	1	0	0	duplicate	no	no further screening	no further screening	no further screening	no further screening	no	-
173	Pubmed	32800014	Does characterising patterns of multimorbidity in stroke matter for developing collaborative care approaches in primary care?	10.1017/S1463423619000240	English	Does characterising patterns of multimorbidity in stroke matter for developing collaborative care approaches in primary care?	1	0	0	keep record	no	MLTC study	no	no further screening	no further screening	no
174	Scopus	32800014	Does characterising patterns of multimorbidity in stroke matter for developing collaborative care approaches in primary care?	10.1017/S1463423619000240	English	Does characterising patterns of multimorbidity in stroke matter for developing collaborative care approaches in primary care?	1	0	0	duplicate	no	no further screening	no further screening	no further screening	no further screening	no	-
175	Medline	32800014	Does characterising patterns of multimorbidity in stroke matter for developing collaborative care approaches in primary care?.	10.1017/S1463423619000240	English	Does characterising patterns of multimorbidity in stroke matter for developing collaborative care approaches in primary care?	1	0	0	duplicate	no	no further screening	no further screening	no further screening	no further screening	no	-
176	Pubmed	32820464	Intersecting Barriers to PrEP Awareness and Uptake in Black Men Who Have Sex with Men in Atlanta, GA: a Syndemic Perspective	10.1007/s12529-020-09925-1	English	Intersecting Barriers to PrEP Awareness and Uptake in Black Men Who Have Sex with Men in Atlanta, GA: a Syndemic Perspective	1	0	0	duplicate	no	no further screening	no further screening	no further screening	no further screening	no	-
177	Medline	32820464	Intersecting Barriers to PrEP Awareness and Uptake in Black Men Who Have Sex with Men in Atlanta, GA: a Syndemic Perspective.	10.1007/s12529-020-09925-1	English	Intersecting Barriers to PrEP Awareness and Uptake in Black Men Who Have Sex with Men in Atlanta, GA: a Syndemic Perspective	1	0	0	keep record	no	no	no further screening	no further screening	no further screening	no
178	Pubmed	32877562	Development of an Interdisciplinary Telehealth Model of Provider Training and Comprehensive Care for Hepatitis C and Opioid Use Disorder in a High-Burden Region	10.1093/infdis/jiaa141	English	Development of an Interdisciplinary Telehealth Model of Provider Training and Comprehensive Care for Hepatitis C and Opioid Use Disorder in a High-Burden Region	1	0	0	duplicate	no	no further screening	no further screening	no further screening	no further screening	no	-
179	Medline	32877562	Development of an Interdisciplinary Telehealth Model of Provider Training and Comprehensive Care for Hepatitis C and Opioid Use Disorder in a High-Burden Region.	10.1093/infdis/jiaa141	English	Development of an Interdisciplinary Telehealth Model of Provider Training and Comprehensive Care for Hepatitis C and Opioid Use Disorder in a High-Burden Region	1	0	0	keep record	no	no	no further screening	no further screening	no further screening	no
180	Pubmed	32887551	Professional roles of general practitioners, community pharmacists and specialist providers in collaborative medication deprescribing - a qualitative study	10.1186/s12875-020-01255-1	English	Professional roles of general practitioners, community pharmacists and specialist providers in collaborative medication deprescribing - a qualitative study	1	0	0	duplicate	no	no further screening	no further screening	no further screening	no further screening	no	-
181	Medline	32887551	Professional roles of general practitioners, community pharmacists and specialist providers in collaborative medication deprescribing - a qualitative study.	10.1186/s12875-020-01255-1	English	Professional roles of general practitioners, community pharmacists and specialist providers in collaborative medication deprescribing - a qualitative study	1	0	0	keep record	no	no	no further screening	no further screening	no further screening	no
182	Pubmed	32902348	A review of current strategies to improve HIV prevention and treatment in sexual and gender minority Latinx (SGML) communities	10.1080/14787210.2020.1819790	English	A review of current strategies to improve HIV prevention and treatment in sexual and gender minority Latinx (SGML) communities	1	0	0	duplicate	no	no further screening	no further screening	no further screening	no further screening	no	-
183	Medline	32902348	A review of current strategies to improve HIV prevention and treatment in sexual and gender minority Latinx (SGML) communities. [Review]	10.1080/14787210.2020.1819790	English	A review of current strategies to improve HIV prevention and treatment in sexual and gender minority Latinx (SGML) communities	1	0	0	keep record	no	no	no further screening	no further screening	no further screening	no
184	Pubmed	32969234	An Agenda for Addressing Multimorbidity and Racial and Ethnic Disparities in Alzheimer's Disease and Related Dementia	10.1177/1533317520960874	English	An Agenda for Addressing Multimorbidity and Racial and Ethnic Disparities in Alzheimer's Disease and Related Dementia	1	0	0	duplicate	no	no further screening	no further screening	no further screening	no further screening	no	-
185	Medline	32969234	An Agenda for Addressing Multimorbidity and Racial and Ethnic Disparities in Alzheimer's Disease and Related Dementia.	10.1177/1533317520960874	English	An Agenda for Addressing Multimorbidity and Racial and Ethnic Disparities in Alzheimer's Disease and Related Dementia	1	0	0	keep record	no	MLTC study	no	no further screening	no further screening	no
186	Pubmed	32996024	Geographic Mobility, Place Attachment, and the Changing Geography of Sex among African American and Latinx MSM Who Use Substances in Los Angeles	10.1007/s11524-020-00481-3	English	Geographic Mobility, Place Attachment, and the Changing Geography of Sex among African American and Latinx MSM Who Use Substances in Los Angeles	1	0	0	duplicate	no	no further screening	no further screening	no further screening	no further screening	no	-
187	Medline	32996024	Geographic Mobility, Place Attachment, and the Changing Geography of Sex among African American and Latinx MSM Who Use Substances in Los Angeles.	10.1007/s11524-020-00481-3	English	Geographic Mobility, Place Attachment, and the Changing Geography of Sex among African American and Latinx MSM Who Use Substances in Los Angeles	1	0	0	keep record	no	no	no further screening	no further screening	no further screening	no
188	Pubmed	33431490	Multiplicity and complexity: a qualitative exploration of influences on prescribing in UK general practice	10.1136/bmjopen-2020-041460	English	Multiplicity and complexity: a qualitative exploration of influences on prescribing in UK general practice	1	0	0	duplicate	no	no further screening	no further screening	no further screening	no further screening	no	-
189	Medline	33431490	Multiplicity and complexity: a qualitative exploration of influences on prescribing in UK general practice.	10.1136/bmjopen-2020-041460	English	Multiplicity and complexity: a qualitative exploration of influences on prescribing in UK general practice	1	0	0	keep record	no	no	no further screening	no further screening	no further screening	no
190	Pubmed	33509413	Is necessity also the mother of implementation? COVID-19 and the implementation of evidence-based treatments for opioid use disorders	10.1016/j.jsat.2020.108210	English	Is necessity also the mother of implementation? COVID-19 and the implementation of evidence-based treatments for opioid use disorders	1	0	0	duplicate	no	no further screening	no further screening	no further screening	no further screening	no	-
191	Medline	33509413	Is necessity also the mother of implementation? COVID-19 and the implementation of evidence-based treatments for opioid use disorders.	10.1016/j.jsat.2020.108210	English	Is necessity also the mother of implementation? COVID-19 and the implementation of evidence-based treatments for opioid use disorders	1	0	0	keep record	no	no	no further screening	no further screening	no further screening	no
192	Pubmed	33622042	COVID-19, Structural Racism, and Mental Health Inequities: Policy Implications for an Emerging Syndemic	10.1176/appi.ps.202000725	English	COVID-19, Structural Racism, and Mental Health Inequities: Policy Implications for an Emerging Syndemic	1	0	0	duplicate	no	no further screening	no further screening	no further screening	no further screening	no	-
193	Medline	33622042	COVID-19, Structural Racism, and Mental Health Inequities: Policy Implications for an Emerging Syndemic.	10.1176/appi.ps.202000725	English	COVID-19, Structural Racism, and Mental Health Inequities: Policy Implications for an Emerging Syndemic	1	0	0	keep record	no	no	no further screening	no further screening	no further screening	no
194	Pubmed	33642069	Intersectionality and syndemics: A commentary	10.1016/j.socscimed.2021.113783	English	Intersectionality and syndemics: A commentary	1	0	0	duplicate	no	no further screening	no further screening	no further screening	no further screening	no	-
195	Medline	33642069	Intersectionality and syndemics: A commentary.	10.1016/j.socscimed.2021.113783	English	Intersectionality and syndemics: A commentary	1	0	0	keep record	no	MLTC study	no	no further screening	no further screening	no
196	Pubmed	33676763	Intersectionality and Syndemics: A Reply to Sangaramoorthy and Benton	10.1016/j.socscimed.2021.113786	English	Intersectionality and Syndemics: A Reply to Sangaramoorthy and Benton	1	0	0	duplicate	no	no further screening	no further screening	no further screening	no further screening	no	-
197	Medline	33676763	Intersectionality and Syndemics: A Reply to Sangaramoorthy and Benton.	10.1016/j.socscimed.2021.113786	English	Intersectionality and Syndemics: A Reply to Sangaramoorthy and Benton	1	0	0	keep record	no	MLTC study	no	no further screening	no further screening	no
198	Pubmed	33678479	The relationship between syndemics and intersectionality: A response to the commentary by Sangaramoorthy and Benton	10.1016/j.socscimed.2021.113784	English	The relationship between syndemics and intersectionality: A response to the commentary by Sangaramoorthy and Benton	1	0	0	duplicate	no	no further screening	no further screening	no further screening	no further screening	no	-
199	Medline	33678479	The relationship between syndemics and intersectionality: A response to the commentary by Sangaramoorthy and Benton.	10.1016/j.socscimed.2021.113784	English	The relationship between syndemics and intersectionality: A response to the commentary by Sangaramoorthy and Benton	1	0	0	keep record	no	MLTC study	no	no further screening	no further screening	no
200	Pubmed	33791266	COVID/HIV Co-Infection: A Syndemic Perspective on What to Ask and How to Answer	10.3389/fpubh.2021.623468	English	COVID/HIV Co-Infection: A Syndemic Perspective on What to Ask and How to Answer	1	0	0	duplicate	no	no further screening	no further screening	no further screening	no further screening	no	-
201	Medline	33791266	COVID/HIV Co-Infection: A Syndemic Perspective on What to Ask and How to Answer. [Review]	10.3389/fpubh.2021.623468	English	COVID/HIV Co-Infection: A Syndemic Perspective on What to Ask and How to Answer	1	0	0	keep record	no	no	no further screening	no further screening	no further screening	no
202	Pubmed	33934926	Trauma, intellectual and/or developmental disability, and multiple, complex needs: A scoping review of the literature	10.1016/j.ridd.2021.103939	English	Trauma, intellectual and/or developmental disability, and multiple, complex needs: A scoping review of the literature	1	0	0	duplicate	no	no further screening	no further screening	no further screening	no further screening	no	-
203	Medline	33934926	Trauma, intellectual and/or developmental disability, and multiple, complex needs: A scoping review of the literature.	10.1016/j.ridd.2021.103939	English	Trauma, intellectual and/or developmental disability, and multiple, complex needs: A scoping review of the literature	1	0	0	keep record	no	MLTC study	no	no further screening	no further screening	no
204	Pubmed	33988783	The Intersection of Alcohol Use, Gender Based Violence and HIV: Empirical Findings among Disadvantaged Service-Seeking Youth in Kampala, Uganda	10.1007/s10461-021-03301-0	English	The Intersection of Alcohol Use, Gender Based Violence and HIV: Empirical Findings among Disadvantaged Service-Seeking Youth in Kampala, Uganda	1	0	0	duplicate	no	no further screening	no further screening	no further screening	no further screening	no	-
205	Medline	33988783	The Intersection of Alcohol Use, Gender Based Violence and HIV: Empirical Findings among Disadvantaged Service-Seeking Youth in Kampala, Uganda.	10.1007/s10461-021-03301-0	English	The Intersection of Alcohol Use, Gender Based Violence and HIV: Empirical Findings among Disadvantaged Service-Seeking Youth in Kampala, Uganda	1	0	0	keep record	no	no	no further screening	no further screening	no further screening	no
206	Pubmed	34038490	Intersections of food insecurity, violence, poor mental health and substance use among US women living with and at risk for HIV: Evidence of a syndemic in need of attention	10.1371/journal.pone.0252338	English	Intersections of food insecurity, violence, poor mental health and substance use among US women living with and at risk for HIV: Evidence of a syndemic in need of attention	1	0	0	duplicate	no	no further screening	no further screening	no further screening	no further screening	no	-
207	Medline	34038490	Intersections of food insecurity, violence, poor mental health and substance use among US women living with and at risk for HIV: Evidence of a syndemic in need of attention.	10.1371/journal.pone.0252338	English	Intersections of food insecurity, violence, poor mental health and substance use among US women living with and at risk for HIV: Evidence of a syndemic in need of attention	1	0	0	keep record	no	no	no further screening	no further screening	no further screening	no
208	Pubmed	34120849	Gastrointestinal manifestations of human immunodeficiency virus and coronavirus disease 2019: Understanding the intersecting regions between the two epidemics	10.1016/j.ajg.2021.05.014	English	Gastrointestinal manifestations of human immunodeficiency virus and coronavirus disease 2019: Understanding the intersecting regions between the two epidemics	1	0	0	duplicate	no	no further screening	no further screening	no further screening	no further screening	no	-
209	Medline	34120849	Gastrointestinal manifestations of human immunodeficiency virus and coronavirus disease 2019: Understanding the intersecting regions between the two epidemics. [Review]	10.1016/j.ajg.2021.05.014	English	Gastrointestinal manifestations of human immunodeficiency virus and coronavirus disease 2019: Understanding the intersecting regions between the two epidemics	1	0	0	keep record	no	no	no further screening	no further screening	no further screening	no
210	Pubmed	34161180	Using Syndemics and Intersectionality to Explain the Disproportionate COVID-19 Mortality Among Black Men	10.1177/00333549211026799	English	Using Syndemics and Intersectionality to Explain the Disproportionate COVID-19 Mortality Among Black Men	1	0	0	duplicate	no	no further screening	no further screening	no further screening	no further screening	no	-
211	Medline	34161180	Using Syndemics and Intersectionality to Explain the Disproportionate COVID-19 Mortality Among Black Men.	10.1177/00333549211026799	English	Using Syndemics and Intersectionality to Explain the Disproportionate COVID-19 Mortality Among Black Men	1	0	0	keep record	no	MLTC study	Quantitative study	no	no further screening	no
212	Pubmed	34172512	Histopathological effects of electrosurgical interventions in an in vivo porcine model of colonic endoscopic mucosal resection	10.1136/gutjnl-2021-324140	English	Histopathological effects of electrosurgical interventions in an in vivo porcine model of colonic endoscopic mucosal resection	1	0	0	duplicate	no	no further screening	no further screening	no further screening	no further screening	no	-
213	Medline	34172512	Histopathological effects of electrosurgical interventions in an in vivo porcine model of colonic endoscopic mucosal resection.	10.1136/gutjnl-2021-324140	English	Histopathological effects of electrosurgical interventions in an in vivo porcine model of colonic endoscopic mucosal resection	1	0	0	keep record	no	no	no further screening	no further screening	no further screening	no
214	Pubmed	34230919	Health equity during COVID-19: A qualitative study on the consequences of the syndemic on refugees' and asylum seekers' health in reception centres in Bologna (Italy)	10.1016/j.jmh.2021.100057	English	Health equity during COVID-19: A qualitative study on the consequences of the syndemic on refugees' and asylum seekers' health in reception centres in Bologna (Italy)	1	0	0	duplicate	no	no further screening	no further screening	no further screening	no further screening	no	-
215	Medline	34230919	Health equity during COVID-19: A qualitative study on the consequences of the syndemic on refugees' and asylum seekers' health in reception centres in Bologna (Italy).	10.1016/j.jmh.2021.100057	English	Health equity during COVID-19: A qualitative study on the consequences of the syndemic on refugees' and asylum seekers' health in reception centres in Bologna (Italy)	1	0	0	keep record	no	no	no further screening	no further screening	no further screening	no
216	Pubmed	34255615	Aging, care and dependency in multimorbidity: how do relationships affect older Bangladeshi women's use of homecare and health services?	10.1080/08952841.2021.1951115	English	Aging, care and dependency in multimorbidity: how do relationships affect older Bangladeshi women's use of homecare and health services?	0	1	0	duplicate	no	no further screening	no further screening	no further screening	no further screening	no	-
217	Medline	34255615	Aging, care and dependency in multimorbidity: how do relationships affect older Bangladeshi women's use of homecare and health services?.	10.1080/08952841.2021.1951115	English	Aging, care and dependency in multimorbidity: how do relationships affect older Bangladeshi women's use of homecare and health services?	0	1	0	keep record	no	MLTC study	Quantitative study	no	no further screening	no
218	Pubmed	34259646	Web-Based Health Information Seeking Among African American and Hispanic Men Living With Chronic Conditions: Cross-sectional Survey Study	10.2196/26180	English	Web-Based Health Information Seeking Among African American and Hispanic Men Living With Chronic Conditions: Cross-sectional Survey Study	1	0	0	duplicate	no	no further screening	no further screening	no further screening	no further screening	no	-
219	Medline	34259646	Web-Based Health Information Seeking Among African American and Hispanic Men Living With Chronic Conditions: Cross-sectional Survey Study.	10.2196/26180	English	Web-Based Health Information Seeking Among African American and Hispanic Men Living With Chronic Conditions: Cross-sectional Survey Study	1	0	0	keep record	no	no	no further screening	no further screening	no further screening	no
220	Pubmed	34298632	Intersection of Two Checkpoints: Could Inhibiting the DNA Damage Response Checkpoint Rescue Immune Checkpoint-Refractory Cancer?	10.3390/cancers13143415	English	Intersection of Two Checkpoints: Could Inhibiting the DNA Damage Response Checkpoint Rescue Immune Checkpoint-Refractory Cancer?	1	0	0	duplicate	no	no further screening	no further screening	no further screening	no further screening	no	-
221	Medline	34298632	Intersection of Two Checkpoints: Could Inhibiting the DNA Damage Response Checkpoint Rescue Immune Checkpoint-Refractory Cancer?. [Review]	10.3390/cancers13143415	English	Intersection of Two Checkpoints: Could Inhibiting the DNA Damage Response Checkpoint Rescue Immune Checkpoint-Refractory Cancer?	1	0	0	keep record	no	no	no further screening	no further screening	no further screening	no
222	Pubmed	34299897	Antiretroviral Therapy (ART) Adherence and Prenatal Alcohol Use among Women Who Are Pregnant with HIV in South Africa	10.3390/ijerph18147446	English	Antiretroviral Therapy (ART) Adherence and Prenatal Alcohol Use among Women Who Are Pregnant with HIV in South Africa	1	0	0	duplicate	no	no further screening	no further screening	no further screening	no further screening	no	-
223	Medline	34299897	Antiretroviral Therapy (ART) Adherence and Prenatal Alcohol Use among Women Who Are Pregnant with HIV in South Africa.	10.3390/ijerph18147446	English	Antiretroviral Therapy (ART) Adherence and Prenatal Alcohol Use among Women Who Are Pregnant with HIV in South Africa	1	0	0	keep record	no	no	no further screening	no further screening	no further screening	no
224	Pubmed	34354302	Automated segmentation of the optic disc from fundus images using an asymmetric deep learning network	10.1016/j.patcog.2020.107810	English	Automated segmentation of the optic disc from fundus images using an asymmetric deep learning network	1	0	0	duplicate	no	no further screening	no further screening	no further screening	no further screening	no	-
225	Medline	34354302	Automated segmentation of the optic disc from fundus images using an asymmetric deep learning network.	10.1016/j.patcog.2020.107810	English	Automated segmentation of the optic disc from fundus images using an asymmetric deep learning network	1	0	0	keep record	no	no	no further screening	no further screening	no further screening	no
226	Pubmed	34374620	Suicide and the opioid overdose crisis among American Indian and Alaska Natives: a storm on two fronts demanding swift action	10.1080/00952990.2021.1955895	English	Suicide and the opioid overdose crisis among American Indian and Alaska Natives: a storm on two fronts demanding swift action	1	0	0	duplicate	no	no further screening	no further screening	no further screening	no further screening	no	-
227	Medline	34374620	Suicide and the opioid overdose crisis among American Indian and Alaska Natives: a storm on two fronts demanding swift action.	10.1080/00952990.2021.1955895	English	Suicide and the opioid overdose crisis among American Indian and Alaska Natives: a storm on two fronts demanding swift action	1	0	0	keep record	no	no	no further screening	no further screening	no further screening	no
228	Pubmed	34430428	AKT3 and related molecules as potential biomarkers responsible for cryptorchidism and cryptorchidism-induced azoospermia	10.21037/tp-21-31	English	AKT3 and related molecules as potential biomarkers responsible for cryptorchidism and cryptorchidism-induced azoospermia	1	0	0	duplicate	no	no further screening	no further screening	no further screening	no further screening	no	-
229	Medline	34430428	AKT3 and related molecules as potential biomarkers responsible for cryptorchidism and cryptorchidism-induced azoospermia.	10.21037/tp-21-31	English	AKT3 and related molecules as potential biomarkers responsible for cryptorchidism and cryptorchidism-induced azoospermia	1	0	0	keep record	no	no	no further screening	no further screening	no further screening	no
230	Pubmed	34579665	The intersectional effects of ethnicity/race and poverty on health among community-dwelling older adults within multi-ethnic Asian populace: a population-based study	10.1186/s12877-021-02475-5	English	The intersectional effects of ethnicity/race and poverty on health among community-dwelling older adults within multi-ethnic Asian populace: a population-based study	0	0	1	duplicate	no	no further screening	no further screening	no further screening	no further screening	no	-
231	Medline	34579665	The intersectional effects of ethnicity/race and poverty on health among community-dwelling older adults within multi-ethnic Asian populace: a population-based study.	10.1186/s12877-021-02475-5	English	The intersectional effects of ethnicity/race and poverty on health among community-dwelling older adults within multi-ethnic Asian populace: a population-based study	0	0	1	keep record	no	MLTC study	Quantitative study	MLTC as outcome	not used	no	Incorrectly applied intersectional analysis
232	Pubmed	34590498	The Association between Multiple Chronic Conditions and Depressive Symptoms: Intersectional Distinctions by Race, Nativity, and Gender	10.1177/00221465211040174	English	The Association between Multiple Chronic Conditions and Depressive Symptoms: Intersectional Distinctions by Race, Nativity, and Gender	0	1	0	duplicate	no	no further screening	no further screening	no further screening	no further screening	no	-
233	Medline	34590498	The Association between Multiple Chronic Conditions and Depressive Symptoms: Intersectional Distinctions by Race, Nativity, and Gender.	10.1177/00221465211040174	English	The Association between Multiple Chronic Conditions and Depressive Symptoms: Intersectional Distinctions by Race, Nativity, and Gender	0	1	0	keep record	no	MLTC study	Quantitative study	no	no further screening	no
234	Pubmed	34642690	Substance Use Workforce Training Needs during Intersecting Epidemics: An Analysis of Events Offered by a Regional Training Center from 2017-2020	10.21203/rs.3.rs-956280/v1	English	Substance Use Workforce Training Needs during Intersecting Epidemics: An Analysis of Events Offered by a Regional Training Center from 2017-2020	1	0	0	duplicate	yes	no further screening	no further screening	no further screening	no further screening	no	-
235	Medline	34642690	Substance Use Workforce Training Needs during Intersecting Epidemics: An Analysis of Events Offered by a Regional Training Center from 2017-2020.	10.21203/rs.3.rs-956280/v1	English	Substance Use Workforce Training Needs during Intersecting Epidemics: An Analysis of Events Offered by a Regional Training Center from 2017-2020	1	0	0	duplicate	yes	no further screening	no further screening	no further screening	no further screening	no	-
236	Pubmed	34698832	"How I Can Help Me": Self-Care Priorities and Structural Pressures Among Black Older Adults With Diabetes	10.1093/geront/gnab157	English	"How I Can Help Me": Self-Care Priorities and Structural Pressures Among Black Older Adults With Diabetes	1	0	0	duplicate	no	no further screening	no further screening	no further screening	no further screening	no	-
237	Medline	34698832	"How I Can Help Me": Self-Care Priorities and Structural Pressures Among Black Older Adults With Diabetes.	10.1093/geront/gnab157	English	"How I Can Help Me": Self-Care Priorities and Structural Pressures Among Black Older Adults With Diabetes	1	0	0	keep record	no	no	no further screening	no further screening	no further screening	no
238	Pubmed	34730639	The role of the Brazilian Unified Health System in combating the global syndemic and in the development sustainable food systems	10.1590/1413-812320212610.11702021	English	The role of the Brazilian Unified Health System in combating the global syndemic and in the development sustainable food systems	1	0	0	duplicate	no	no further screening	no further screening	no further screening	no further screening	no	-
239	Medline	34730639	The role of the Brazilian Unified Health System in combating the global syndemic and in the development sustainable food systems. [Portuguese, English]	10.1590/1413-812320212610.11702021	English	The role of the Brazilian Unified Health System in combating the global syndemic and in the development sustainable food systems	1	0	0	keep record	no	MLTC study	no	no further screening	no further screening	no
240	Pubmed	34797928	The COVID-19/racial injustice syndemic and mental health among Black Americans: The roles of general and race-related COVID worry, cultural mistrust, and perceived discrimination	10.1002/jcop.22747	English	The COVID-19/racial injustice syndemic and mental health among Black Americans: The roles of general and race-related COVID worry, cultural mistrust, and perceived discrimination	1	0	0	duplicate	no	no further screening	no further screening	no further screening	no further screening	no	-
241	Medline	34797928	The COVID-19/racial injustice syndemic and mental health among Black Americans: The roles of general and race-related COVID worry, cultural mistrust, and perceived discrimination.	10.1002/jcop.22747	English	The COVID-19/racial injustice syndemic and mental health among Black Americans: The roles of general and race-related COVID worry, cultural mistrust, and perceived discrimination	1	0	0	keep record	no	no	no further screening	no further screening	no further screening	no
242	Pubmed	34806825	Variant connective tissue (joint hypermobility) and dysautonomia are associated with multimorbidity at the intersection between physical and psychological health	10.1002/ajmg.c.31957	English	Variant connective tissue (joint hypermobility) and dysautonomia are associated with multimorbidity at the intersection between physical and psychological health	1	0	0	duplicate	no	no further screening	no further screening	no further screening	no further screening	no	-
243	Medline	34806825	Variant connective tissue (joint hypermobility) and dysautonomia are associated with multimorbidity at the intersection between physical and psychological health.	10.1002/ajmg.c.31957	English	Variant connective tissue (joint hypermobility) and dysautonomia are associated with multimorbidity at the intersection between physical and psychological health	1	0	0	keep record	no	no	no further screening	no further screening	no further screening	no
244	Pubmed	34826067	Social and Behavioral Impacts of COVID-19 on People Living with HIV: Review of the First Year of Research	10.1007/s11904-021-00593-8	English	Social and Behavioral Impacts of COVID-19 on People Living with HIV: Review of the First Year of Research	1	0	0	duplicate	no	no further screening	no further screening	no further screening	no further screening	no	-
245	Medline	34826067	Social and Behavioral Impacts of COVID-19 on People Living with HIV: Review of the First Year of Research. [Review]	10.1007/s11904-021-00593-8	English	Social and Behavioral Impacts of COVID-19 on People Living with HIV: Review of the First Year of Research	1	0	0	keep record	no	MLTC study	no	no further screening	no further screening	no
246	Pubmed	34869819	COVID-19 severity determinants inferred through ecological and epidemiological modeling	10.1016/j.onehlt.2021.100355	English	COVID-19 severity determinants inferred through ecological and epidemiological modeling	1	0	0	duplicate	no	no further screening	no further screening	no further screening	no further screening	no	-
247	Medline	34869819	COVID-19 severity determinants inferred through ecological and epidemiological modeling.	10.1016/j.onehlt.2021.100355	English	COVID-19 severity determinants inferred through ecological and epidemiological modeling	1	0	0	keep record	no	no	no further screening	no further screening	no further screening	no
248	Pubmed	34949204	Identification and development of a novel 5-gene diagnostic model based on immune infiltration analysis of osteoarthritis	10.1186/s12967-021-03183-9	English	Identification and development of a novel 5-gene diagnostic model based on immune infiltration analysis of osteoarthritis	1	0	0	duplicate	no	no further screening	no further screening	no further screening	no further screening	no	-
249	Medline	34949204	Identification and development of a novel 5-gene diagnostic model based on immune infiltration analysis of osteoarthritis.	10.1186/s12967-021-03183-9	English	Identification and development of a novel 5-gene diagnostic model based on immune infiltration analysis of osteoarthritis	1	0	0	keep record	no	no	no further screening	no further screening	no further screening	no
250	Pubmed	35120756	Syndemics and intersectionality: A response commentary	10.1016/j.socscimed.2022.114743	English	Syndemics and intersectionality: A response commentary	1	0	0	duplicate	no	no further screening	no further screening	no further screening	no further screening	no	-
251	Medline	35120756	Syndemics and intersectionality: A response commentary.	10.1016/j.socscimed.2022.114743	English	Syndemics and intersectionality: A response commentary	1	0	0	keep record	no	no	no further screening	no further screening	no further screening	no
252	Pubmed	35139291	Intersection of complexity and high utilization among health center patients aged 18 to 64 years	10.37765/ajmc.2022.88751	English	Intersection of complexity and high utilization among health center patients aged 18 to 64 years	1	0	0	duplicate	no	no further screening	no further screening	no further screening	no further screening	no	-
253	Medline	35139291	Intersection of complexity and high utilization among health center patients aged 18 to 64 years.	10.37765/ajmc.2022.88751	English	Intersection of complexity and high utilization among health center patients aged 18 to 64 years	1	0	0	keep record	no	no	no further screening	no further screening	no further screening	no
254	Pubmed	35151359	Identification of potential autophagy-related genes in steroid-induced osteonecrosis of the femoral head via bioinformatics analysis and experimental verification	10.1186/s13018-022-02977-x	English	Identification of potential autophagy-related genes in steroid-induced osteonecrosis of the femoral head via bioinformatics analysis and experimental verification	1	0	0	duplicate	no	no further screening	no further screening	no further screening	no further screening	no	-
[truncated: 538 more rows]

## Sheet: PubMed 16Apr2025_474
No.	DB	PMID	Title	DOI	Language
[truncated: 474 more rows]

## Sheet: Medline 16Apr2025_293
No.	DB	PMID	Title	DOI	Language
[truncated: 293 more rows]

[truncated: 2 more sheets: Scopus 16Apr2025_025, Ref_18Dec2024]
